# Supplementary material for: (4-Chloro­acetanilido-κ2 N,O)bis­[2-(pyridin-2-yl)phenyl-κ2 C 1,N]iridium(III)
Source: Acta Crystallogr Sect E Struct Rep Online. 2013 Jan 12;69(Pt 2):m98. doi: 10.1107/S1600536813000433 (PMC3569196; doi:10.1107/S1600536813000433)
Supplement: Supplementary file 1 [file e-69-00m98-sup1.cif]

##############################################################################
#                                                                            #
# This CIF contains the data in a paper accepted for publication in          #
# Acta Crystallographica Section E. It conforms to the requirements of       #
# Notes for Authors for Acta Crystallographica Section E, and has been       #
# peer reviewed under the auspices of the IUCr Commission on Journals.       #
#                                                                            #
# Full details of the Crystallographic Information File format               #
# are given in the paper "The Crystallographic Information File (CIF):       #
# a New Standard Archive File for Crystallography" by S. R. Hall, F. H.      #
# Allen and I. D. Brown [Acta Cryst. (1991), A47, 655-685].                  #
#                                                                            #
# The current version of the core CIF dictionary is obtainable from          #
# ftp://ftp.iucr.org/pub/cif_core.dic.                                       #
#                                                                            #
# Software is freely available for graphical display of the structure(s)     #
# in this CIF. For information consult the CIF software page                 #
# http://www.iucr.org/resources/cif/software.                                #
#                                                                            #
# This file may be used for bona fide research purposes within the           #
# scientific community so long as proper attribution is given to the journal # 
# article from which it was obtained.                                        #
#                                                                            #
##############################################################################
data_I
_audit_creation_method     SHELXL-97
_chemical_name_systematic
;
(4-Chloroacetanilido-\k^2^<i>N</i>,<i>O</i>)bis[2-(pyridin-2-yl)phenyl-
\k^2^<i>C</i>^1^,<i>N</i>]iridium(III)
;
_chemical_name_common     ?
_chemical_formula_moiety     'C30 H23 Cl Ir N3 O'
_chemical_formula_sum     'C30 H23 Cl Ir N3 O'
_chemical_formula_iupac     '[Ir (C8 H7 Cl N O) (C11 H8 N)2]'
_chemical_formula_weight     669.16
_chemical_melting_point     ?
_symmetry_cell_setting     orthorhombic
_symmetry_space_group_name_H-M     'P b c a'
_symmetry_space_group_name_Hall     '-P 2ac 2ab'
loop_
    _symmetry_equiv_pos_as_xyz
    'x, y, z'
    '-x+1/2, y+1/2, z'
    'x, -y+1/2, z+1/2'
    '-x+1/2, -y, z+1/2'
    '-x, -y, -z'
    'x-1/2, -y-1/2, -z'
    '-x, y-1/2, -z-1/2'
    'x-1/2, y, -z-1/2'
_cell_length_a     12.8391(15)
_cell_length_b     11.0697(13)
_cell_length_c     35.897(4)
_cell_angle_alpha     90.00
_cell_angle_beta     90.00
_cell_angle_gamma     90.00
_cell_volume     5101.8(11)
_cell_formula_units_Z     8
_cell_measurement_reflns_used     15543
_cell_measurement_theta_min     3.2
_cell_measurement_theta_max     25.3
_cell_measurement_temperature     293(2)
_exptl_crystal_description     'block'
_exptl_crystal_colour     'yellow'
_exptl_crystal_size_max     0.58
_exptl_crystal_size_mid     0.20
_exptl_crystal_size_min     0.20
_exptl_crystal_density_diffrn     1.742
_exptl_crystal_density_meas     ?
_exptl_crystal_density_method     'not measured'
_exptl_crystal_F_000     2608
_exptl_absorpt_coefficient_mu     5.367
_exptl_absorpt_correction_type     multi-scan
_exptl_absorpt_process_details     '(<i>REQAB</i>; Jacobson, 1998)'
_exptl_absorpt_correction_T_min     0.073
_exptl_absorpt_correction_T_max     0.584
_exptl_special_details     ?
_diffrn_ambient_temperature     293(2)
_diffrn_radiation_type     MoK\a
_diffrn_radiation_wavelength     0.71070
_diffrn_radiation_source     'fine-focus sealed tube'
_diffrn_radiation_monochromator     graphite
_diffrn_measurement_device_type     'Rigaku Mercury'
_diffrn_measurement_method     '\w scans'
_diffrn_detector_area_resol_mean     7.31
_diffrn_reflns_number     41875
_diffrn_reflns_av_R_equivalents     0.0638
_diffrn_reflns_av_sigmaI/netI     0.0352
_diffrn_reflns_theta_min     3.17
_diffrn_reflns_theta_max     25.35
_diffrn_reflns_theta_full     25.35
_diffrn_measured_fraction_theta_max     0.998
_diffrn_measured_fraction_theta_full     0.998
_diffrn_reflns_limit_h_min     -15
_diffrn_reflns_limit_h_max     15
_diffrn_reflns_limit_k_min     -12
_diffrn_reflns_limit_k_max     13
_diffrn_reflns_limit_l_min     -39
_diffrn_reflns_limit_l_max     43
_diffrn_standards_number     0
_diffrn_standards_interval_count     .
_diffrn_standards_interval_time     .
_diffrn_standards_decay_%     ?
_refine_special_details
;
Refinement of <i>F</i>^2^ against ALL reflections. The weighted <i>R</i>-factor
<i>wR</i> and goodness of fit <i>S</i> are based on <i>F</i>^2^, conventional
<i>R</i>-factors <i>R</i> are based on <i>F</i>, with <i>F</i> set to zero for
negative <i>F</i>^2^. The threshold expression of <i>F</i>^2^ >
\s(<i>F</i>^2^) is used only for calculating <i>R</i>-factors(gt) <i>etc</i>.
and is not relevant to the choice of reflections for refinement.
<i>R</i>-factors based on <i>F</i>^2^ are statistically about twice as large
as those based on <i>F</i>, and <i>R</i>- factors based on ALL data will be
even larger.
;
_reflns_number_total     4668
_reflns_number_gt     4140
_reflns_threshold_expression     I>2\s(I)
_refine_ls_structure_factor_coef     Fsqd
_refine_ls_matrix_type     full
_refine_ls_R_factor_all     0.0691
_refine_ls_R_factor_gt     0.0575
_refine_ls_wR_factor_gt     0.0950
_refine_ls_wR_factor_ref     0.0990
_refine_ls_goodness_of_fit_ref     1.107
_refine_ls_restrained_S_all     1.107
_refine_ls_number_reflns     4668
_refine_ls_number_parameters     326
_refine_ls_number_restraints     0
_refine_ls_hydrogen_treatment     constr
_refine_ls_weighting_scheme     calc
_refine_ls_weighting_details
        'calc w=1/[\s^2^(Fo^2^)+(0.0063P)^2^+60.1899P] where P=(Fo^2^+2Fc^2^)/3'
_atom_sites_solution_hydrogens     geom
_atom_sites_solution_primary     direct
_atom_sites_solution_secondary     difmap
_refine_ls_shift/su_max     0.002
_refine_ls_shift/su_mean     0.000
_refine_diff_density_max     1.564
_refine_diff_density_min     -0.757
_refine_ls_extinction_method     none
_refine_ls_extinction_coef     ?
loop_
    _atom_type_symbol
    _atom_type_description
    _atom_type_scat_dispersion_real
    _atom_type_scat_dispersion_imag
    _atom_type_scat_source
    'C' 'C' 0.0033 0.0016
                         'International Tables Vol C Tables 4.2.6.8 and 6.1.1.4'
    'H' 'H' 0.0000 0.0000
                         'International Tables Vol C Tables 4.2.6.8 and 6.1.1.4'
    'N' 'N' 0.0061 0.0033
                         'International Tables Vol C Tables 4.2.6.8 and 6.1.1.4'
    'O' 'O' 0.0106 0.0060
                         'International Tables Vol C Tables 4.2.6.8 and 6.1.1.4'
    'Ir' 'Ir' -1.4442 7.9887
                         'International Tables Vol C Tables 4.2.6.8 and 6.1.1.4'
    'Cl' 'Cl' 0.1484 0.1585
                         'International Tables Vol C Tables 4.2.6.8 and 6.1.1.4'
_computing_data_collection     'CrystalClear (Rigaku, 2007)'
_computing_cell_refinement     'CrystalClear (Rigaku, 2007)'
_computing_data_reduction     'CrystalClear (Rigaku, 2007)'
_computing_structure_solution     'SHELXS97 (Sheldrick, 2008)'
_computing_structure_refinement     'SHELXL97 (Sheldrick, 2008)'
_computing_molecular_graphics     'SHELXTL (Sheldrick, 2008)'
_computing_publication_material     'SHELXTL (Sheldrick, 2008)'
loop_
    _atom_site_type_symbol
    _atom_site_label
    _atom_site_fract_x
    _atom_site_fract_y
    _atom_site_fract_z
    _atom_site_U_iso_or_equiv
    _atom_site_adp_type
    _atom_site_calc_flag
    _atom_site_refinement_flags
    _atom_site_occupancy
    _atom_site_symmetry_multiplicity
    _atom_site_disorder_assembly
    _atom_site_disorder_group
    Ir Ir1 0.52201(3) 0.20795(3) 0.647807(9) 0.03746(11) Uani d . 1 1 . .
    Cl Cl1 0.3095(3) 0.6436(3) 0.50134(10) 0.1069(13) Uani d . 1 1 . .
    O O1 0.5741(5) 0.3599(5) 0.68362(16) 0.0476(15) Uani d . 1 1 . .
    N N1 0.6555(5) 0.2045(6) 0.61709(18) 0.0394(16) Uani d . 1 1 . .
    N N2 0.5537(7) 0.0664(7) 0.6804(2) 0.061(2) Uani d . 1 1 . .
    N N3 0.4950(5) 0.3970(6) 0.63019(19) 0.0417(18) Uani d . 1 1 . .
    C C1 0.4800(7) 0.0911(7) 0.6084(2) 0.039(2) Uani d . 1 1 . .
    C C2 0.3862(8) 0.0282(9) 0.6052(3) 0.055(3) Uani d . 1 1 . .
    H H2 0.3350 0.0393 0.6231 0.066 Uiso calc R 1 1 . .
    C C3 0.3673(9) -0.0505(9) 0.5759(3) 0.064(3) Uani d . 1 1 . .
    H H3 0.3040 -0.0910 0.5741 0.076 Uiso calc R 1 1 . .
    C C4 0.4440(10) -0.0680(10) 0.5492(3) 0.067(3) Uani d . 1 1 . .
    H H4 0.4316 -0.1196 0.5293 0.081 Uiso calc R 1 1 . .
    C C5 0.5373(9) -0.0104(9) 0.5519(3) 0.059(3) Uani d . 1 1 . .
    H H5 0.5885 -0.0240 0.5340 0.070 Uiso calc R 1 1 . .
    C C6 0.5566(8) 0.0689(8) 0.5813(2) 0.045(2) Uani d . 1 1 . .
    C C7 0.6552(7) 0.1308(8) 0.5868(2) 0.044(2) Uani d . 1 1 . .
    C C8 0.7431(9) 0.1250(10) 0.5643(3) 0.062(3) Uani d . 1 1 . .
    H H8 0.7437 0.0739 0.5438 0.075 Uiso calc R 1 1 . .
    C C9 0.8285(9) 0.1937(11) 0.5722(3) 0.067(3) Uani d . 1 1 . .
    H H9 0.8873 0.1894 0.5571 0.080 Uiso calc R 1 1 . .
    C C10 0.8271(8) 0.2694(10) 0.6026(3) 0.061(3) Uani d . 1 1 . .
    H H10 0.8841 0.3180 0.6083 0.074 Uiso calc R 1 1 . .
    C C11 0.7394(7) 0.2712(8) 0.6244(3) 0.048(2) Uani d . 1 1 . .
    H H11 0.7384 0.3212 0.6452 0.057 Uiso calc R 1 1 . .
    C C12 0.3849(5) 0.2006(7) 0.6768(2) 0.0288(16) Uani d . 1 1 . .
    C C13 0.3043(8) 0.2713(9) 0.6708(3) 0.056(3) Uani d . 1 1 . .
    H H13 0.3085 0.3286 0.6519 0.067 Uiso calc R 1 1 . .
    C C14 0.2129(8) 0.2639(11) 0.6915(3) 0.066(3) Uani d . 1 1 . .
    H H14 0.1575 0.3160 0.6869 0.079 Uiso calc R 1 1 . .
    C C15 0.2069(9) 0.1791(11) 0.7185(4) 0.073(3) Uani d . 1 1 . .
    H H15 0.1470 0.1727 0.7329 0.088 Uiso calc R 1 1 . .
    C C16 0.2895(8) 0.1019(10) 0.7247(3) 0.064(3) Uani d . 1 1 . .
    H H16 0.2853 0.0423 0.7429 0.077 Uiso calc R 1 1 . .
    C C17 0.3792(7) 0.1150(9) 0.7032(3) 0.049(2) Uani d . 1 1 . .
    C C18 0.4726(8) 0.0400(8) 0.7067(2) 0.046(2) Uani d . 1 1 . .
    C C19 0.4866(8) -0.0518(9) 0.7327(2) 0.055(3) Uani d . 1 1 . .
    H H19 0.4337 -0.0694 0.7495 0.066 Uiso calc R 1 1 . .
    C C20 0.5770(9) -0.1162(10) 0.7337(3) 0.063(3) Uani d . 1 1 . .
    H H20 0.5858 -0.1765 0.7515 0.076 Uiso calc R 1 1 . .
    C C21 0.6547(9) -0.0930(9) 0.7087(3) 0.059(3) Uani d . 1 1 . .
    H H21 0.7158 -0.1378 0.7096 0.071 Uiso calc R 1 1 . .
    C C22 0.6436(7) -0.0036(8) 0.6822(3) 0.047(2) Uani d . 1 1 . .
    H H22 0.6970 0.0099 0.6652 0.056 Uiso calc R 1 1 . .
    C C23 0.5404(7) 0.4395(8) 0.6608(2) 0.042(2) Uani d . 1 1 . .
    C C24 0.5570(8) 0.5710(8) 0.6703(3) 0.060(3) Uani d . 1 1 . .
    H H24A 0.4970 0.6015 0.6832 0.091 Uiso calc R 1 1 . .
    H H24B 0.5673 0.6163 0.6478 0.091 Uiso calc R 1 1 . .
    H H24C 0.6173 0.5789 0.6859 0.091 Uiso calc R 1 1 . .
    C C25 0.4504(7) 0.4570(9) 0.6010(3) 0.050(2) Uani d . 1 1 . .
    C C26 0.4552(10) 0.4051(10) 0.5657(3) 0.069(3) Uani d . 1 1 . .
    H H26 0.4883 0.3310 0.5626 0.083 Uiso calc R 1 1 . .
    C C27 0.4117(9) 0.4619(11) 0.5354(3) 0.071(3) Uani d . 1 1 . .
    H H27 0.4153 0.4259 0.5121 0.085 Uiso calc R 1 1 . .
    C C28 0.3634(10) 0.5700(11) 0.5395(3) 0.071(3) Uani d . 1 1 . .
    C C29 0.3555(10) 0.6215(10) 0.5731(4) 0.076(4) Uani d . 1 1 . .
    H H29 0.3217 0.6954 0.5754 0.091 Uiso calc R 1 1 . .
    C C30 0.3972(9) 0.5661(9) 0.6046(3) 0.067(3) Uani d . 1 1 . .
    H H30 0.3896 0.6018 0.6279 0.081 Uiso calc R 1 1 . .
loop_
    _atom_site_aniso_label
    _atom_site_aniso_U_11
    _atom_site_aniso_U_22
    _atom_site_aniso_U_33
    _atom_site_aniso_U_12
    _atom_site_aniso_U_13
    _atom_site_aniso_U_23
    Ir1 0.04144(19) 0.03439(18) 0.03655(19) 0.00003(16) 0.00421(15) -0.00038(16)
    Cl1 0.142(3) 0.083(2) 0.095(3) -0.004(2) -0.052(2) 0.027(2)
    O1 0.058(4) 0.045(4) 0.040(3) -0.003(3) 0.001(3) -0.008(3)
    N1 0.043(4) 0.041(4) 0.034(4) -0.001(4) 0.006(3) 0.009(3)
    N2 0.076(6) 0.054(5) 0.052(5) -0.013(5) 0.000(5) -0.005(4)
    N3 0.044(4) 0.042(4) 0.039(4) 0.010(3) -0.006(3) 0.010(3)
    C1 0.045(5) 0.034(5) 0.039(5) 0.003(4) -0.006(4) 0.011(4)
    C2 0.059(6) 0.057(6) 0.049(6) -0.003(5) -0.006(5) 0.001(5)
    C3 0.070(7) 0.051(6) 0.069(7) -0.017(6) -0.018(6) -0.003(6)
    C4 0.092(9) 0.057(7) 0.053(7) 0.004(7) -0.021(6) -0.006(5)
    C5 0.072(8) 0.058(6) 0.045(6) 0.012(6) 0.000(5) -0.004(5)
    C6 0.058(6) 0.039(5) 0.039(5) 0.008(5) -0.004(4) 0.004(4)
    C7 0.053(6) 0.046(5) 0.032(5) 0.005(5) 0.004(4) 0.000(4)
    C8 0.069(7) 0.064(7) 0.054(6) 0.007(6) 0.019(6) 0.006(6)
    C9 0.063(7) 0.083(8) 0.054(6) 0.011(7) 0.025(5) -0.004(6)
    C10 0.048(6) 0.066(7) 0.070(7) -0.012(5) 0.007(5) 0.011(6)
    C11 0.051(5) 0.041(5) 0.051(5) -0.008(5) 0.008(5) 0.006(4)
    C12 0.024(4) 0.030(4) 0.033(4) 0.002(4) 0.004(3) -0.006(4)
    C13 0.060(6) 0.044(6) 0.063(6) -0.006(5) 0.009(5) -0.006(5)
    C14 0.042(6) 0.075(8) 0.082(8) 0.007(6) 0.011(6) -0.019(7)
    C15 0.048(6) 0.085(9) 0.086(9) -0.017(6) 0.025(6) -0.011(7)
    C16 0.054(6) 0.073(7) 0.066(7) -0.019(6) 0.028(5) -0.009(6)
    C17 0.050(6) 0.051(6) 0.046(5) -0.016(5) 0.003(4) -0.021(5)
    C18 0.055(6) 0.049(5) 0.033(5) -0.015(5) 0.004(4) -0.003(4)
    C19 0.066(7) 0.061(6) 0.037(5) -0.018(6) 0.000(5) 0.006(5)
    C20 0.083(8) 0.058(6) 0.048(6) 0.004(6) -0.013(6) 0.014(5)
    C21 0.072(7) 0.057(6) 0.048(6) 0.012(6) -0.010(5) 0.004(5)
    C22 0.048(5) 0.041(5) 0.051(6) 0.007(4) 0.000(4) 0.002(4)
    C23 0.052(6) 0.031(5) 0.043(5) -0.007(4) 0.006(4) -0.009(4)
    C24 0.070(7) 0.043(6) 0.068(7) -0.009(5) -0.012(6) -0.007(5)
    C25 0.044(6) 0.050(6) 0.055(6) -0.012(5) 0.001(5) 0.003(5)
    C26 0.104(9) 0.050(6) 0.055(7) 0.013(6) -0.006(6) 0.001(5)
    C27 0.092(9) 0.076(8) 0.045(6) 0.008(7) -0.009(6) 0.002(6)
    C28 0.087(9) 0.065(8) 0.060(7) -0.009(7) -0.023(6) 0.015(6)
    C29 0.083(9) 0.043(6) 0.103(10) -0.002(6) -0.019(8) 0.014(7)
    C30 0.084(8) 0.047(6) 0.072(8) 0.005(6) -0.001(6) -0.004(6)
_geom_special_details
;
All e.s.d.'s (except the e.s.d. in the dihedral angle between two l.s. planes)
are estimated using the full covariance matrix. The cell e.s.d.'s are taken
into account individually in the estimation of e.s.d.'s in distances, angles
and torsion angles; correlations between e.s.d.'s in cell parameters are only
used when they are defined by crystal symmetry. An approximate (isotropic)
treatment of cell e.s.d.'s is used for estimating e.s.d.'s involving l.s.
planes.
;
loop_
    _geom_bond_atom_site_label_1
    _geom_bond_atom_site_label_2
    _geom_bond_site_symmetry_2
    _geom_bond_distance
    _geom_bond_publ_flag
    Ir1 C1 . 1.990(9) ?
    Ir1 N2 . 1.998(9) ?
    Ir1 N1 . 2.039(7) ?
    Ir1 C12 . 2.045(7) ?
    Ir1 N3 . 2.213(7) ?
    Ir1 O1 . 2.220(6) ?
    Ir1 C23 . 2.616(8) ?
    Cl1 C28 . 1.738(11) ?
    O1 C23 . 1.279(10) ?
    N1 C11 . 1.331(11) ?
    N1 C7 . 1.359(11) ?
    N2 C22 . 1.391(12) ?
    N2 C18 . 1.436(12) ?
    N3 C23 . 1.330(10) ?
    N3 C25 . 1.367(11) ?
    C1 C2 . 1.396(13) ?
    C1 C6 . 1.407(12) ?
    C2 C3 . 1.387(13) ?
    C2 H2 . 0.9300 ?
    C3 C4 . 1.387(15) ?
    C3 H3 . 0.9300 ?
    C4 C5 . 1.360(15) ?
    C4 H4 . 0.9300 ?
    C5 C6 . 1.394(13) ?
    C5 H5 . 0.9300 ?
    C6 C7 . 1.453(13) ?
    C7 C8 . 1.388(13) ?
    C8 C9 . 1.364(15) ?
    C8 H8 . 0.9300 ?
    C9 C10 . 1.376(14) ?
    C9 H9 . 0.9300 ?
    C10 C11 . 1.371(13) ?
    C10 H10 . 0.9300 ?
    C11 H11 . 0.9300 ?
    C12 C13 . 1.315(12) ?
    C12 C17 . 1.344(12) ?
    C13 C14 . 1.392(13) ?
    C13 H13 . 0.9300 ?
    C14 C15 . 1.350(15) ?
    C14 H14 . 0.9300 ?
    C15 C16 . 1.380(15) ?
    C15 H15 . 0.9300 ?
    C16 C17 . 1.395(12) ?
    C16 H16 . 0.9300 ?
    C17 C18 . 1.463(13) ?
    C18 C19 . 1.390(12) ?
    C19 C20 . 1.363(14) ?
    C19 H19 . 0.9300 ?
    C20 C21 . 1.365(14) ?
    C20 H20 . 0.9300 ?
    C21 C22 . 1.380(12) ?
    C21 H21 . 0.9300 ?
    C22 H22 . 0.9300 ?
    C23 C24 . 1.510(12) ?
    C24 H24A . 0.9600 ?
    C24 H24B . 0.9600 ?
    C24 H24C . 0.9600 ?
    C25 C26 . 1.391(13) ?
    C25 C30 . 1.394(14) ?
    C26 C27 . 1.375(14) ?
    C26 H26 . 0.9300 ?
    C27 C28 . 1.356(15) ?
    C27 H27 . 0.9300 ?
    C28 C29 . 1.336(16) ?
    C29 C30 . 1.394(15) ?
    C29 H29 . 0.9300 ?
    C30 H30 . 0.9300 ?
loop_
    _geom_angle_atom_site_label_1
    _geom_angle_atom_site_label_2
    _geom_angle_atom_site_label_3
    _geom_angle_site_symmetry_1
    _geom_angle_site_symmetry_3
    _geom_angle
    _geom_angle_publ_flag
    C1 Ir1 N2 . . 87.8(3) ?
    C1 Ir1 N1 . . 80.3(3) ?
    N2 Ir1 N1 . . 97.5(3) ?
    C1 Ir1 C12 . . 95.8(3) ?
    N2 Ir1 C12 . . 81.2(3) ?
    N1 Ir1 C12 . . 176.0(3) ?
    C1 Ir1 N3 . . 111.7(3) ?
    N2 Ir1 N3 . . 160.2(3) ?
    N1 Ir1 N3 . . 89.7(3) ?
    C12 Ir1 N3 . . 92.7(3) ?
    C1 Ir1 O1 . . 170.1(3) ?
    N2 Ir1 O1 . . 101.2(3) ?
    N1 Ir1 O1 . . 94.3(3) ?
    C12 Ir1 O1 . . 89.7(3) ?
    N3 Ir1 O1 . . 59.8(2) ?
    C1 Ir1 C23 . . 142.0(3) ?
    N2 Ir1 C23 . . 130.2(3) ?
    N1 Ir1 C23 . . 92.2(3) ?
    C12 Ir1 C23 . . 91.5(3) ?
    N3 Ir1 C23 . . 30.5(3) ?
    O1 Ir1 C23 . . 29.2(2) ?
    C23 O1 Ir1 . . 92.8(5) ?
    C11 N1 C7 . . 119.5(8) ?
    C11 N1 Ir1 . . 124.2(6) ?
    C7 N1 Ir1 . . 116.2(6) ?
    C22 N2 C18 . . 117.2(8) ?
    C22 N2 Ir1 . . 129.3(7) ?
    C18 N2 Ir1 . . 113.4(7) ?
    C23 N3 C25 . . 130.2(8) ?
    C23 N3 Ir1 . . 91.7(5) ?
    C25 N3 Ir1 . . 138.1(6) ?
    C2 C1 C6 . . 117.2(8) ?
    C2 C1 Ir1 . . 128.2(7) ?
    C6 C1 Ir1 . . 114.6(7) ?
    C3 C2 C1 . . 121.9(10) ?
    C3 C2 H2 . . 119.1 ?
    C1 C2 H2 . . 119.1 ?
    C2 C3 C4 . . 119.1(10) ?
    C2 C3 H3 . . 120.5 ?
    C4 C3 H3 . . 120.5 ?
    C5 C4 C3 . . 120.8(10) ?
    C5 C4 H4 . . 119.6 ?
    C3 C4 H4 . . 119.6 ?
    C4 C5 C6 . . 120.3(10) ?
    C4 C5 H5 . . 119.8 ?
    C6 C5 H5 . . 119.8 ?
    C5 C6 C1 . . 120.7(9) ?
    C5 C6 C7 . . 123.8(9) ?
    C1 C6 C7 . . 115.6(8) ?
    N1 C7 C8 . . 119.3(9) ?
    N1 C7 C6 . . 113.3(8) ?
    C8 C7 C6 . . 127.3(9) ?
    C9 C8 C7 . . 120.5(10) ?
    C9 C8 H8 . . 119.8 ?
    C7 C8 H8 . . 119.8 ?
    C8 C9 C10 . . 119.6(10) ?
    C8 C9 H9 . . 120.2 ?
    C10 C9 H9 . . 120.2 ?
    C11 C10 C9 . . 118.1(10) ?
    C11 C10 H10 . . 120.9 ?
    C9 C10 H10 . . 120.9 ?
    N1 C11 C10 . . 123.0(9) ?
    N1 C11 H11 . . 118.5 ?
    C10 C11 H11 . . 118.5 ?
    C13 C12 C17 . . 119.5(8) ?
    C13 C12 Ir1 . . 124.8(7) ?
    C17 C12 Ir1 . . 115.7(6) ?
    C12 C13 C14 . . 122.8(10) ?
    C12 C13 H13 . . 118.6 ?
    C14 C13 H13 . . 118.6 ?
    C15 C14 C13 . . 118.2(10) ?
    C15 C14 H14 . . 120.9 ?
    C13 C14 H14 . . 120.9 ?
    C14 C15 C16 . . 120.2(10) ?
    C14 C15 H15 . . 119.9 ?
    C16 C15 H15 . . 119.9 ?
    C15 C16 C17 . . 118.7(11) ?
    C15 C16 H16 . . 120.7 ?
    C17 C16 H16 . . 120.7 ?
    C12 C17 C16 . . 120.6(10) ?
    C12 C17 C18 . . 114.6(8) ?
    C16 C17 C18 . . 124.8(10) ?
    C19 C18 N2 . . 119.7(9) ?
    C19 C18 C17 . . 125.3(9) ?
    N2 C18 C17 . . 115.0(8) ?
    C20 C19 C18 . . 120.7(10) ?
    C20 C19 H19 . . 119.7 ?
    C18 C19 H19 . . 119.7 ?
    C19 C20 C21 . . 120.4(10) ?
    C19 C20 H20 . . 119.8 ?
    C21 C20 H20 . . 119.8 ?
    C20 C21 C22 . . 120.8(10) ?
    C20 C21 H21 . . 119.6 ?
    C22 C21 H21 . . 119.6 ?
    C21 C22 N2 . . 121.1(9) ?
    C21 C22 H22 . . 119.4 ?
    N2 C22 H22 . . 119.4 ?
    O1 C23 N3 . . 115.7(7) ?
    O1 C23 C24 . . 118.2(8) ?
    N3 C23 C24 . . 126.1(9) ?
    O1 C23 Ir1 . . 57.9(4) ?
    N3 C23 Ir1 . . 57.7(4) ?
    C24 C23 Ir1 . . 175.9(7) ?
    C23 C24 H24A . . 109.5 ?
    C23 C24 H24B . . 109.5 ?
    H24A C24 H24B . . 109.5 ?
    C23 C24 H24C . . 109.5 ?
    H24A C24 H24C . . 109.5 ?
    H24B C24 H24C . . 109.5 ?
    N3 C25 C26 . . 118.6(9) ?
    N3 C25 C30 . . 123.7(9) ?
    C26 C25 C30 . . 117.7(10) ?
    C27 C26 C25 . . 120.8(10) ?
    C27 C26 H26 . . 119.6 ?
    C25 C26 H26 . . 119.6 ?
    C28 C27 C26 . . 120.3(11) ?
    C28 C27 H27 . . 119.9 ?
    C26 C27 H27 . . 119.9 ?
    C29 C28 C27 . . 120.6(11) ?
    C29 C28 Cl1 . . 118.7(10) ?
    C27 C28 Cl1 . . 120.7(10) ?
    C28 C29 C30 . . 121.0(11) ?
    C28 C29 H29 . . 119.5 ?
    C30 C29 H29 . . 119.5 ?
    C25 C30 C29 . . 119.5(11) ?
    C25 C30 H30 . . 120.2 ?
    C29 C30 H30 . . 120.2 ?
loop_
    _geom_torsion_atom_site_label_1
    _geom_torsion_atom_site_label_2
    _geom_torsion_atom_site_label_3
    _geom_torsion_atom_site_label_4
    _geom_torsion_site_symmetry_1
    _geom_torsion_site_symmetry_2
    _geom_torsion_site_symmetry_3
    _geom_torsion_site_symmetry_4
    _geom_torsion
    _geom_torsion_publ_flag
    C1 Ir1 O1 C23 . . . . 31(2) ?
    N2 Ir1 O1 C23 . . . . -174.5(6) ?
    N1 Ir1 O1 C23 . . . . 87.0(5) ?
    C12 Ir1 O1 C23 . . . . -93.5(5) ?
    N3 Ir1 O1 C23 . . . . -0.2(5) ?
    C1 Ir1 N1 C11 . . . . 177.9(7) ?
    N2 Ir1 N1 C11 . . . . -95.7(7) ?
    C12 Ir1 N1 C11 . . . . -166(4) ?
    N3 Ir1 N1 C11 . . . . 65.8(7) ?
    O1 Ir1 N1 C11 . . . . 6.2(7) ?
    C23 Ir1 N1 C11 . . . . 35.4(7) ?
    C1 Ir1 N1 C7 . . . . -0.2(6) ?
    N2 Ir1 N1 C7 . . . . 86.2(6) ?
    C12 Ir1 N1 C7 . . . . 16(4) ?
    N3 Ir1 N1 C7 . . . . -112.3(6) ?
    O1 Ir1 N1 C7 . . . . -171.9(6) ?
    C23 Ir1 N1 C7 . . . . -142.7(6) ?
    C1 Ir1 N2 C22 . . . . 84.0(8) ?
    N1 Ir1 N2 C22 . . . . 4.1(8) ?
    C12 Ir1 N2 C22 . . . . -179.7(8) ?
    N3 Ir1 N2 C22 . . . . -106.4(11) ?
    O1 Ir1 N2 C22 . . . . -91.8(8) ?
    C23 Ir1 N2 C22 . . . . -95.3(8) ?
    C1 Ir1 N2 C18 . . . . -99.6(6) ?
    N1 Ir1 N2 C18 . . . . -179.5(6) ?
    C12 Ir1 N2 C18 . . . . -3.3(6) ?
    N3 Ir1 N2 C18 . . . . 69.9(12) ?
    O1 Ir1 N2 C18 . . . . 84.6(6) ?
    C23 Ir1 N2 C18 . . . . 81.1(7) ?
    C1 Ir1 N3 C23 . . . . -174.4(5) ?
    N2 Ir1 N3 C23 . . . . 16.9(12) ?
    N1 Ir1 N3 C23 . . . . -94.9(5) ?
    C12 Ir1 N3 C23 . . . . 88.2(5) ?
    O1 Ir1 N3 C23 . . . . 0.2(5) ?
    C1 Ir1 N3 C25 . . . . 6.3(10) ?
    N2 Ir1 N3 C25 . . . . -162.4(10) ?
    N1 Ir1 N3 C25 . . . . 85.8(9) ?
    C12 Ir1 N3 C25 . . . . -91.1(9) ?
    O1 Ir1 N3 C25 . . . . -179.1(10) ?
    C23 Ir1 N3 C25 . . . . -179.3(12) ?
    N2 Ir1 C1 C2 . . . . 79.6(8) ?
    N1 Ir1 C1 C2 . . . . 177.6(8) ?
    C12 Ir1 C1 C2 . . . . -1.3(8) ?
    N3 Ir1 C1 C2 . . . . -96.6(8) ?
    O1 Ir1 C1 C2 . . . . -125.3(17) ?
    C23 Ir1 C1 C2 . . . . -101.3(9) ?
    N2 Ir1 C1 C6 . . . . -99.0(6) ?
    N1 Ir1 C1 C6 . . . . -1.0(6) ?
    C12 Ir1 C1 C6 . . . . -179.9(6) ?
    N3 Ir1 C1 C6 . . . . 84.8(6) ?
    O1 Ir1 C1 C6 . . . . 56(2) ?
    C23 Ir1 C1 C6 . . . . 80.1(8) ?
    C6 C1 C2 C3 . . . . -1.9(14) ?
    Ir1 C1 C2 C3 . . . . 179.6(7) ?
    C1 C2 C3 C4 . . . . 0.5(16) ?
    C2 C3 C4 C5 . . . . 1.0(16) ?
    C3 C4 C5 C6 . . . . -1.1(16) ?
    C4 C5 C6 C1 . . . . -0.3(14) ?
    C4 C5 C6 C7 . . . . 178.0(9) ?
    C2 C1 C6 C5 . . . . 1.7(13) ?
    Ir1 C1 C6 C5 . . . . -179.5(7) ?
    C2 C1 C6 C7 . . . . -176.7(8) ?
    Ir1 C1 C6 C7 . . . . 2.1(10) ?
    C11 N1 C7 C8 . . . . 1.0(13) ?
    Ir1 N1 C7 C8 . . . . 179.3(7) ?
    C11 N1 C7 C6 . . . . -176.8(8) ?
    Ir1 N1 C7 C6 . . . . 1.4(10) ?
    C5 C6 C7 N1 . . . . 179.4(8) ?
    C1 C6 C7 N1 . . . . -2.3(11) ?
    C5 C6 C7 C8 . . . . 1.7(15) ?
    C1 C6 C7 C8 . . . . -179.9(9) ?
    N1 C7 C8 C9 . . . . -1.0(15) ?
    C6 C7 C8 C9 . . . . 176.6(10) ?
    C7 C8 C9 C10 . . . . -0.1(17) ?
    C8 C9 C10 C11 . . . . 1.1(16) ?
    C7 N1 C11 C10 . . . . -0.1(14) ?
    Ir1 N1 C11 C10 . . . . -178.1(7) ?
    C9 C10 C11 N1 . . . . -1.0(15) ?
    C1 Ir1 C12 C13 . . . . -90.0(8) ?
    N2 Ir1 C12 C13 . . . . -176.8(8) ?
    N1 Ir1 C12 C13 . . . . -106(4) ?
    N3 Ir1 C12 C13 . . . . 22.2(8) ?
    O1 Ir1 C12 C13 . . . . 81.9(8) ?
    C23 Ir1 C12 C13 . . . . 52.7(8) ?
    C1 Ir1 C12 C17 . . . . 89.0(6) ?
    N2 Ir1 C12 C17 . . . . 2.1(6) ?
    N1 Ir1 C12 C17 . . . . 73(4) ?
    N3 Ir1 C12 C17 . . . . -158.9(6) ?
    O1 Ir1 C12 C17 . . . . -99.2(6) ?
    C23 Ir1 C12 C17 . . . . -128.4(6) ?
    C17 C12 C13 C14 . . . . 1.9(14) ?
    Ir1 C12 C13 C14 . . . . -179.2(7) ?
    C12 C13 C14 C15 . . . . -1.1(16) ?
    C13 C14 C15 C16 . . . . -0.5(17) ?
    C14 C15 C16 C17 . . . . 1.2(17) ?
    C13 C12 C17 C16 . . . . -1.1(13) ?
    Ir1 C12 C17 C16 . . . . 179.9(7) ?
    C13 C12 C17 C18 . . . . 178.5(8) ?
    Ir1 C12 C17 C18 . . . . -0.5(9) ?
    C15 C16 C17 C12 . . . . -0.4(15) ?
    C15 C16 C17 C18 . . . . 180.0(9) ?
    C22 N2 C18 C19 . . . . 0.6(12) ?
    Ir1 N2 C18 C19 . . . . -176.3(7) ?
    C22 N2 C18 C17 . . . . -179.0(8) ?
    Ir1 N2 C18 C17 . . . . 4.1(10) ?
    C12 C17 C18 C19 . . . . 178.0(8) ?
    C16 C17 C18 C19 . . . . -2.3(15) ?
    C12 C17 C18 N2 . . . . -2.4(11) ?
    C16 C17 C18 N2 . . . . 177.3(9) ?
    N2 C18 C19 C20 . . . . 0.6(14) ?
    C17 C18 C19 C20 . . . . -179.8(9) ?
    C18 C19 C20 C21 . . . . -1.1(16) ?
    C19 C20 C21 C22 . . . . 0.3(16) ?
    C20 C21 C22 N2 . . . . 1.0(15) ?
    C18 N2 C22 C21 . . . . -1.4(13) ?
    Ir1 N2 C22 C21 . . . . 174.9(7) ?
    Ir1 O1 C23 N3 . . . . 0.3(8) ?
    Ir1 O1 C23 C24 . . . . -178.4(8) ?
    C25 N3 C23 O1 . . . . 179.1(8) ?
    Ir1 N3 C23 O1 . . . . -0.3(8) ?
    C25 N3 C23 C24 . . . . -2.3(15) ?
    Ir1 N3 C23 C24 . . . . 178.3(9) ?
    C25 N3 C23 Ir1 . . . . 179.4(11) ?
    C1 Ir1 C23 O1 . . . . -171.8(6) ?
    N2 Ir1 C23 O1 . . . . 7.1(7) ?
    N1 Ir1 C23 O1 . . . . -94.7(5) ?
    C12 Ir1 C23 O1 . . . . 86.8(5) ?
    N3 Ir1 C23 O1 . . . . 179.7(9) ?
    C1 Ir1 C23 N3 . . . . 8.5(8) ?
    N2 Ir1 C23 N3 . . . . -172.6(5) ?
    N1 Ir1 C23 N3 . . . . 85.6(5) ?
    C12 Ir1 C23 N3 . . . . -92.9(5) ?
    O1 Ir1 C23 N3 . . . . -179.7(9) ?
    C1 Ir1 C23 C24 . . . . -152(10) ?
    N2 Ir1 C23 C24 . . . . 27(10) ?
    N1 Ir1 C23 C24 . . . . -75(10) ?
    C12 Ir1 C23 C24 . . . . 106(10) ?
    N3 Ir1 C23 C24 . . . . -161(10) ?
    O1 Ir1 C23 C24 . . . . 20(10) ?
    C23 N3 C25 C26 . . . . 148.1(10) ?
    Ir1 N3 C25 C26 . . . . -32.7(14) ?
    C23 N3 C25 C30 . . . . -33.9(15) ?
    Ir1 N3 C25 C30 . . . . 145.3(9) ?
    N3 C25 C26 C27 . . . . -179.9(10) ?
    C30 C25 C26 C27 . . . . 2.0(17) ?
    C25 C26 C27 C28 . . . . 0.2(19) ?
    C26 C27 C28 C29 . . . . -1(2) ?
    C26 C27 C28 Cl1 . . . . 179.2(10) ?
    C27 C28 C29 C30 . . . . 1(2) ?
    Cl1 C28 C29 C30 . . . . 179.9(9) ?
    N3 C25 C30 C29 . . . . 179.1(10) ?
    C26 C25 C30 C29 . . . . -2.9(16) ?
    C28 C29 C30 C25 . . . . 1.7(18) ?
data_global
_journal_date_recd_electronic     2012-12-14
_journal_date_accepted     2013-01-05
_journal_name_full     'Acta Crystallographica, Section E'
_journal_year     2013
_journal_volume     69
_journal_issue      2
_journal_page_first     m98
_journal_page_last     m98
_journal_paper_category     QM
_journal_paper_doi     10.1107/S1600536813000433
_journal_coeditor_code     PK2461
_publ_contact_author_name     'Songlin Zhang'
_publ_contact_author_address
;
School of Chemical and Material Engineering, Jiangnan University,
Wuxi 214122, Jiangsu Province, People's Republic of China
;
_publ_contact_author_email     'slzhang@jiangnan.edu.cn'
_publ_contact_author_fax     '+86-510-85917763'
_publ_contact_author_phone     '+86-510-85917763'
_publ_section_title
;\
(4-Chloroacetanilido-\k^2^<i>N</i>,<i>O</i>)bis[2-(pyridin-2-yl)phenyl-\
\k^2^<i>C</i>^1^,<i>N</i>]iridium(III)
;
loop_
    _publ_author_name
    _publ_author_footnote
    _publ_author_address
    'Sun, Lijun' .
;
School of Chemical and Material Engineering, Jiangnan University, Wuxi 214122,
Jiangsu Province, People's Republic of China
;
    'Zhang, Songlin' .
;
School of Chemical and Material Engineering, Jiangnan University, Wuxi 214122,
Jiangsu Province, People's Republic of China
;
    'Song, Qijun' .
;
School of Chemical and Material Engineering, Jiangnan University, Wuxi 214122,
Jiangsu Province, People's Republic of China
;
