# Supplementary material for: (4-Chloro­acetanilido-κ2 N,O)bis­[2-(pyridin-2-yl)phenyl-κ2 C 1,N]iridium(III)
Source: Acta Crystallogr Sect E Struct Rep Online. 2013 Jan 12;69(Pt 2):m98. doi: 10.1107/S1600536813000433 (PMC3569196; doi:10.1107/S1600536813000433)
Supplement: Supplementary file 2 [file e-69-00m98-Isup2.hkl]

# 
# h,k,l, Fc-squared, Fo-squared, sigma(Fo-squared) and status flag 
# 
data_I
_shelx_title '  _d-slj-08-03' 
_shelx_refln_list_code          4 
_shelx_F_calc_maximum      649.54 
_exptl_crystal_F_000      2608.00 
_reflns_d_resolution_high  0.8301 
 
loop_ 
 _symmetry_equiv_pos_as_xyz 
 'x, y, z' 
 '-x+1/2, y+1/2, z' 
 'x, -y+1/2, z+1/2' 
 '-x+1/2, -y, z+1/2' 
 '-x, -y, -z' 
 'x-1/2, -y-1/2, -z' 
 '-x, y-1/2, -z-1/2' 
 'x-1/2, y, -z-1/2' 
 
_cell_length_a    12.8391 
_cell_length_b    11.0697 
_cell_length_c    35.8969 
_cell_angle_alpha  90.000 
_cell_angle_beta   90.000 
_cell_angle_gamma  90.000 
 
_shelx_F_squared_multiplier     1.000 
 
loop_ 
 _refln_index_h 
 _refln_index_k 
 _refln_index_l 
 _refln_F_squared_calc 
 _refln_F_squared_meas 
 _refln_F_squared_sigma 
 _refln_observed_status 
   2   0   0   421900.84   385983.22   7852.85 o 
   4   0   0   136410.55   132639.86   1690.08 o 
   6   0   0   111226.28   113417.66   1726.32 o 
   8   0   0    12354.60    12884.80    482.79 o 
  10   0   0      298.75      379.76    180.18 o 
  12   0   0     1374.78     1034.98    300.22 o 
  14   0   0     1701.15     1072.97    355.77 o 
   2   1   0    40745.85    35595.84    341.70 o 
   4   1   0    30456.42    27764.13    332.88 o 
   6   1   0   111008.83   111429.38   1141.35 o 
   8   1   0    72231.86    72150.98   1151.23 o 
  10   1   0    52721.17    52611.38   1069.19 o 
  12   1   0    18662.74    18772.88    720.02 o 
  14   1   0    15323.39    14914.79    886.17 o 
   0   2   0    59626.32    65071.61    952.80 o 
   2   2   0     3208.70     4173.76    198.09 o 
   4   2   0   122504.23   119020.16    951.87 o 
   6   2   0    71082.79    69443.50    772.57 o 
   8   2   0    11157.11    11279.46    349.26 o 
  10   2   0     5392.31     5074.69    339.77 o 
  12   2   0       82.34      141.64    229.61 o 
  14   2   0     1629.92      932.79    226.42 o 
   2   3   0      362.65      394.66    104.14 o 
   4   3   0    34065.67    33271.81    471.13 o 
   6   3   0    49576.09    49321.05    579.55 o 
   8   3   0    29865.90    31461.94    548.30 o 
  10   3   0    36123.10    34616.16    948.40 o 
  12   3   0    14414.14    15069.88    990.09 o 
  14   3   0     8158.79     8080.03    727.15 o 
   0   4   0     7892.19     8718.27    240.33 o 
   2   4   0    38235.24    38447.60    489.24 o 
   4   4   0    27460.52    27858.55    440.48 o 
   6   4   0    14352.99    13971.75    347.57 o 
   8   4   0     4874.66     5143.17    242.08 o 
  10   4   0      219.49      458.43    103.25 o 
  12   4   0      395.27      336.62    130.41 o 
  14   4   0     1188.33     1262.95    256.75 o 
   2   5   0     1090.73     1199.06    124.49 o 
   4   5   0    12701.24    12623.52    453.90 o 
   6   5   0      986.02     1574.06    143.92 o 
   8   5   0     2953.90     3607.80    257.26 o 
  10   5   0     5923.60     6065.58    406.68 o 
  12   5   0      720.40      868.65    163.93 o 
  14   5   0      430.25      358.04    329.70 o 
   0   6   0    12654.00    13867.34    552.88 o 
   2   6   0     5737.24     6954.23    431.53 o 
   4   6   0     1731.99     2412.38    194.70 o 
   6   6   0       92.37      668.13    175.69 o 
   8   6   0        3.26      704.16    214.43 o 
  10   6   0       76.81       26.09    146.12 o 
  12   6   0       16.14     -186.63    264.19 o 
   2   7   0     1237.61     1036.42    131.27 o 
   4   7   0      994.78     1498.44    189.20 o 
   6   7   0     4963.30     5030.23    506.75 o 
   8   7   0     3990.10     4123.79    450.53 o 
  10   7   0     2138.98     1507.29    678.42 o 
  12   7   0     1485.63     1175.86    297.26 o 
   0   8   0    27463.61    28377.19    845.15 o 
   2   8   0    44841.23    46602.88    923.53 o 
   4   8   0    12935.70    13255.17    522.24 o 
   6   8   0     5069.13     5067.41    438.09 o 
   8   8   0     1008.25      923.44    256.96 o 
  10   8   0      108.77      427.78    337.75 o 
  12   8   0      471.25      581.59    279.95 o 
   2   9   0     1379.27     1350.78    153.18 o 
   4   9   0    13041.38    13308.49    587.46 o 
   6   9   0     9987.82    10777.60   1153.07 o 
   8   9   0    11892.76    13478.90    992.55 o 
  10   9   0     8551.58     9984.40   1072.52 o 
   0  10   0    33272.83    36559.26   1502.62 o 
   2  10   0    31228.78    28798.64    942.11 o 
   4  10   0    18020.42    19571.31    957.74 o 
   6  10   0    14727.47    15037.55   1171.74 o 
   8  10   0     6251.44     7554.44   1463.14 o 
  10  10   0      672.12     1215.00    363.75 o 
   2  11   0      124.95      417.44    206.18 o 
   4  11   0     2996.26     3187.02    517.99 o 
   6  11   0     9464.48    10429.92   1175.38 o 
   8  11   0    13475.63    14134.43   1957.03 o 
   0  12   0    30188.26    31062.27   3003.89 o 
   2  12   0    19452.45    19117.76   1423.48 o 
   4  12   0    10549.05    10991.34   1044.84 o 
   6  12   0     6674.71     6823.04    799.31 o 
   2  13   0     3929.67     2386.34    436.26 o 
   2   1   1     5029.71     3529.82     67.58 o 
   3   1   1    10722.12    11779.97    206.77 o 
   4   1   1       60.01      215.82     46.02 o 
   5   1   1     1420.48     1418.82     91.20 o 
   6   1   1     1418.22     1897.60     98.45 o 
   7   1   1     3846.66     4056.88    134.82 o 
   8   1   1     5702.05     6202.38    186.70 o 
   9   1   1      164.39      357.75     67.11 o 
  10   1   1      507.17     1083.54    106.23 o 
  11   1   1      343.08      315.37     77.71 o 
  12   1   1      208.58      588.32    108.59 o 
  13   1   1       39.84      373.34    107.35 o 
  14   1   1      697.97      674.05    146.18 o 
  15   1   1      116.53      298.91    200.38 o 
   0   2   1    88067.53    87880.60    651.97 o 
   1   2   1     1275.64     1248.69     89.59 o 
   2   2   1    12202.45    12328.21    134.86 o 
   3   2   1    10717.83     9959.01    139.43 o 
   4   2   1    13493.28    12873.41    168.95 o 
   5   2   1    27132.77    25190.57    271.44 o 
   6   2   1    13662.92    13966.17    273.18 o 
   7   2   1     9742.07    10181.17    227.79 o 
   8   2   1     6009.83     6291.76    194.00 o 
   9   2   1     9143.22     9276.53    347.78 o 
  10   2   1      283.10      405.44     71.03 o 
  11   2   1     1011.04     1190.53    120.02 o 
  12   2   1     1109.34      814.12    105.62 o 
  13   2   1     1589.33     1865.66    204.82 o 
  14   2   1      655.88      737.91    142.99 o 
  15   2   1      656.60      360.64    165.51 o 
   1   3   1    17234.97    18710.74    180.10 o 
   2   3   1     5557.32     4859.80    103.46 o 
   3   3   1    53802.18    50630.71    395.20 o 
   4   3   1     7455.28     6819.31    125.30 o 
   5   3   1     4777.46     4797.93    119.11 o 
   6   3   1    34426.94    35333.19    330.93 o 
   7   3   1     9118.59     9131.56    219.10 o 
   8   3   1    30944.90    31419.93    451.85 o 
   9   3   1     1460.88     1398.55    103.35 o 
  10   3   1    17446.46    17105.09    400.60 o 
  11   3   1        0.94      139.24    125.45 o 
  12   3   1    11457.82    11144.68    392.28 o 
  13   3   1       70.77      367.42    100.65 o 
  14   3   1     5247.18     5110.37    383.18 o 
  15   3   1      624.88      808.14    168.62 o 
   0   4   1   105167.17   107018.66    800.78 o 
   1   4   1       32.15       16.19     47.18 o 
   2   4   1    96179.69    97467.46    611.14 o 
   3   4   1     3770.34     3386.31    164.47 o 
   4   4   1    50719.79    47374.86    478.18 o 
   5   4   1     1909.99     1190.89     90.63 o 
   6   4   1    48246.56    46530.96    569.89 o 
   7   4   1    16503.98    16480.19    266.35 o 
   8   4   1    12196.65    12006.44    227.37 o 
   9   4   1    19948.63    18723.46    357.31 o 
  10   4   1      676.93      660.10    126.17 o 
  11   4   1    11339.41    11149.32    419.38 o 
  12   4   1       61.45      144.95     96.88 o 
  13   4   1     7006.04     7044.42    377.72 o 
  14   4   1      779.15      669.44    151.59 o 
   1   5   1    93081.22    96446.81    697.23 o 
   2   5   1     9552.20     8499.80    157.01 o 
   3   5   1    39648.19    39046.90    478.21 o 
   4   5   1    15617.16    14056.20    331.18 o 
   5   5   1    21112.16    20026.83    352.70 o 
   6   5   1    44749.57    44357.09    553.65 o 
   7   5   1    16864.07    16265.64    253.02 o 
   8   5   1    33747.93    32435.42    507.45 o 
   9   5   1     2083.78     2030.20    155.19 o 
  10   5   1    22725.02    23442.38    522.22 o 
  11   5   1       14.20       65.83     74.92 o 
  12   5   1    12940.37    13928.28    536.39 o 
  13   5   1      348.50      298.92    106.56 o 
  14   5   1     5057.01     4405.74    465.34 o 
   0   6   1   107068.95   111454.49   1107.40 o 
   1   6   1     5840.25     5051.30    135.20 o 
   2   6   1   114669.23   120190.65    809.91 o 
   3   6   1    12698.73    12619.96    298.07 o 
   4   6   1    38092.26    38058.99    580.10 o 
   5   6   1    11198.63    11128.53    384.14 o 
   6   6   1    19812.42    19605.49    431.38 o 
   7   6   1    26793.58    27020.10    518.01 o 
   8   6   1     4967.30     5260.58    320.81 o 
   9   6   1    10128.80     9665.24    368.75 o 
  10   6   1     1066.00      593.58    104.22 o 
  11   6   1     7168.57     7427.05    308.42 o 
  12   6   1        4.22      386.12    137.79 o 
  13   6   1     3111.27     3477.36    421.35 o 
   1   7   1    42230.59    43033.45    518.61 o 
   2   7   1     5150.08     4595.78    145.06 o 
   3   7   1    20987.54    21761.49    475.36 o 
   4   7   1    15181.38    14753.59    310.39 o 
   5   7   1    20409.49    20654.05    456.59 o 
   6   7   1    20830.04    20206.89    487.09 o 
   7   7   1     4259.83     4197.99    297.64 o 
   8   7   1    19786.46    19721.85    680.97 o 
   9   7   1      681.42      417.08    179.34 o 
  10   7   1    10316.71    10523.35    466.60 o 
  11   7   1      145.19      440.50    137.46 o 
  12   7   1     9080.88     8949.78    612.80 o 
  13   7   1      186.08      515.30    179.07 o 
   0   8   1    43241.33    44626.65   1034.11 o 
   1   8   1     1447.63     1234.55     86.16 o 
   2   8   1    46637.07    47865.23    666.85 o 
   3   8   1     3164.22     2615.20    188.63 o 
   4   8   1    17867.03    17857.05    436.84 o 
   5   8   1     7261.04     6897.97    383.48 o 
   6   8   1     8803.19     8682.92    516.19 o 
   7   8   1    10853.09    10042.83    548.58 o 
   8   8   1     3071.87     2463.69    262.18 o 
   9   8   1     5312.39     5018.81    454.38 o 
  10   8   1      197.20      252.51    146.46 o 
  11   8   1     4800.67     5127.77    444.82 o 
  12   8   1      201.98      321.67    191.93 o 
   1   9   1    13011.26    12866.70    296.03 o 
   2   9   1     3179.86     2795.07    154.62 o 
   3   9   1     5436.99     5788.48    483.94 o 
   4   9   1     4559.41     4588.65    292.80 o 
   5   9   1     4544.69     4224.49    343.73 o 
   6   9   1     7109.84     6468.15    438.65 o 
   7   9   1     1858.53     1360.36    181.12 o 
   8   9   1    12367.46    12354.57    734.23 o 
   9   9   1      305.51      313.68    250.90 o 
  10   9   1     4035.37     4535.48    463.20 o 
  11   9   1        5.23     -205.46    205.46 o 
   0  10   1     3427.82     4032.36    313.10 o 
   1  10   1        1.96       62.53    119.60 o 
   2  10   1     5771.38     5755.26    311.07 o 
   3  10   1      172.40      342.05    175.58 o 
   4  10   1     2716.43     2605.63    353.87 o 
   5  10   1      630.61      719.56    182.91 o 
   6  10   1     3547.80     4003.79    442.95 o 
   7  10   1     1066.92      816.31    201.69 o 
   8  10   1     2021.01     1609.69    285.82 o 
   9  10   1     1302.69     1154.28    240.01 o 
  10  10   1       39.80       66.99    218.37 o 
   1  11   1      248.41      485.08     99.41 o 
   2  11   1        2.63      314.12     77.53 o 
   3  11   1      524.22      897.45    253.22 o 
   4  11   1       81.45      224.73    162.63 o 
   5  11   1      198.02      590.87    225.49 o 
   6  11   1      381.94      462.71    287.11 o 
   7  11   1      441.85      796.69    232.61 o 
   8  11   1      256.13      842.14    220.41 o 
   0  12   1      425.33      499.61    196.67 o 
   1  12   1       49.24       95.50    104.43 o 
   2  12   1       69.66      840.69    204.76 o 
   3  12   1       88.01      190.38    118.12 o 
   4  12   1       43.46      169.87    214.84 o 
   5  12   1        1.39      566.06    197.94 o 
   6  12   1        6.40      393.37    451.69 o 
   1  13   1      343.49     -354.17    703.95 o 
   2  13   1        3.01      199.59    180.50 o 
   3  13   1       71.62      216.67    312.99 o 
   2   0   2    48663.76    46905.07    418.59 o 
   3   0   2    21446.86    19155.34    274.17 o 
   4   0   2    30487.27    28178.16    368.73 o 
   5   0   2    96509.13    92401.20    807.85 o 
   6   0   2     2167.22     2320.44    147.54 o 
   7   0   2   115751.29   118061.43   1122.69 o 
   8   0   2     2362.96     2602.16    168.77 o 
   9   0   2    72094.26    75856.25   1118.66 o 
  10   0   2     1617.19     1273.92    204.59 o 
  11   0   2    12732.43    12339.08    439.45 o 
  12   0   2      663.28      680.43    152.56 o 
  13   0   2    23102.43    22826.68   1155.80 o 
  14   0   2        9.97      475.94    206.98 o 
  15   0   2     8452.12     7229.29    617.47 o 
   2   1   2     8837.96     8512.38    104.78 o 
   3   1   2   284953.56   283166.53   1537.95 o 
   4   1   2    19180.47    16904.98    181.02 o 
   5   1   2   106221.34   104452.16    742.79 o 
   6   1   2    12251.95    12410.73    196.66 o 
   7   1   2    38800.10    38752.86    364.30 o 
   8   1   2     5828.39     6084.83    190.79 o 
   9   1   2     9071.67     9237.47    225.97 o 
  10   1   2     3516.95     3274.45    178.63 o 
  11   1   2        2.94      136.14     89.47 o 
  12   1   2     2304.76     1738.09    166.98 o 
  13   1   2      803.08      836.96    159.53 o 
  14   1   2     1452.28     1107.36    254.75 o 
  15   1   2     2340.10     1817.02    214.60 o 
   0   2   2    35705.33    36267.81    324.29 o 
   1   2   2    21185.55    19952.09    171.19 o 
   2   2   2    13693.36    14176.69    171.89 o 
   3   2   2    42001.70    40117.35    433.54 o 
   4   2   2     3910.27     3426.37     98.65 o 
   5   2   2    34041.34    32785.98    313.78 o 
   6   2   2       81.22      292.15     85.74 o 
   7   2   2    48821.66    49164.56    623.79 o 
   8   2   2      971.69      973.58     85.70 o 
   9   2   2    56822.24    57645.61    756.86 o 
  10   2   2      527.08      586.93     78.13 o 
  11   2   2    23515.37    23779.11    479.50 o 
  12   2   2      497.63      395.55     87.80 o 
  13   2   2    20561.86    21800.06    807.91 o 
  14   2   2      104.76      402.25    123.35 o 
  15   2   2     5885.54     5655.96    419.18 o 
   1   3   2    53728.41    56249.31    395.14 o 
   2   3   2    30968.90    31381.25    270.15 o 
   3   3   2    27119.24    27470.94    255.16 o 
   4   3   2     3519.01     3564.88     93.92 o 
   5   3   2    19698.08    18600.79    225.85 o 
   6   3   2     2792.21     3114.98    122.43 o 
   7   3   2    20917.63    21489.97    316.65 o 
   8   3   2     2552.99     2783.19    137.36 o 
   9   3   2     5102.82     5142.93    194.27 o 
  10   3   2     2545.44     2462.44    156.13 o 
  11   3   2       22.22      124.26    103.57 o 
  12   3   2      391.09      631.86    108.72 o 
  13   3   2      316.93      529.71    132.82 o 
  14   3   2      383.95      560.04    204.86 o 
  15   3   2      976.94     1014.46    184.75 o 
   0   4   2    11210.30    10096.23    188.95 o 
   1   4   2      799.27      545.66     63.10 o 
   2   4   2     1213.51     1175.66     99.93 o 
   3   4   2     4319.65     3876.12    107.43 o 
   4   4   2     7284.74     7882.57    182.72 o 
   5   4   2     7979.49     7457.64    190.13 o 
   6   4   2     7762.81     7590.47    184.60 o 
   7   4   2    19650.06    20979.84    334.26 o 
   8   4   2      372.00      457.16     74.59 o 
   9   4   2    20652.53    19928.35    375.34 o 
  10   4   2       31.73      283.86     81.85 o 
  11   4   2     8128.08     7846.79    360.63 o 
  12   4   2       18.72      112.40    125.72 o 
  13   4   2     5149.51     5407.40    342.29 o 
  14   4   2       67.01       45.16    131.62 o 
   1   5   2    13401.76    13940.20    228.83 o 
   2   5   2     1637.20     1589.87    106.12 o 
   3   5   2    18537.64    20007.30    245.22 o 
   4   5   2      590.24      513.74     73.25 o 
   5   5   2     7724.48     7869.91    208.79 o 
   6   5   2     1660.02     1672.88    105.81 o 
   7   5   2      444.00      845.20     93.81 o 
   8   5   2      229.72      455.57     78.56 o 
   9   5   2      116.78      297.41     99.45 o 
  10   5   2      243.16      412.28    111.04 o 
  11   5   2      101.75       57.37    125.40 o 
  12   5   2      233.66      449.39    141.52 o 
  13   5   2      456.28      798.22    156.83 o 
  14   5   2      122.68      652.66    186.36 o 
   0   6   2     1321.72     1478.30    207.52 o 
   1   6   2      399.50      522.02     54.86 o 
   2   6   2      555.97      847.27     99.10 o 
   3   6   2      246.42      447.11     66.20 o 
   4   6   2      525.85      602.17     83.33 o 
   5   6   2      267.51      424.18     89.27 o 
   6   6   2      275.75      387.21     96.56 o 
   7   6   2       42.87      855.54    120.09 o 
   8   6   2      391.69      311.44    122.49 o 
   9   6   2       26.80      574.22    137.45 o 
  10   6   2       91.41      197.08     72.66 o 
  11   6   2      337.25      605.45    103.32 o 
  12   6   2        4.18      266.63    137.20 o 
  13   6   2       17.15      693.93    158.39 o 
   1   7   2     7256.85     8579.76    259.99 o 
   2   7   2     2468.63     2527.52    103.67 o 
   3   7   2     3474.67     4382.36    242.95 o 
   4   7   2       15.78      317.21    134.65 o 
   5   7   2      796.33     1214.53    153.54 o 
   6   7   2      358.98      541.75    127.09 o 
   7   7   2      653.70      661.97    122.40 o 
   8   7   2       48.61      416.88    137.33 o 
   9   7   2       10.98      185.56    222.96 o 
  10   7   2       96.37      663.78    210.26 o 
  11   7   2       42.01      479.65    179.65 o 
  12   7   2       61.93      457.83    165.94 o 
  13   7   2      183.58      333.64    206.12 o 
   0   8   2     2572.61     2641.75    177.91 o 
   1   8   2       13.22      226.27     53.49 o 
   2   8   2     1370.64     1708.10    107.85 o 
   3   8   2     2696.34     2334.11    147.24 o 
   4   8   2     3834.14     4043.22    241.87 o 
   5   8   2     7717.77     7802.14    343.24 o 
   6   8   2     1469.18     1647.68    167.17 o 
   7   8   2    12053.50    11854.82    633.13 o 
   8   8   2       72.00      213.46    110.01 o 
   9   8   2     5114.70     6201.69    535.35 o 
  10   8   2        9.63      134.61    158.78 o 
  11   8   2     4048.13     4012.03    408.94 o 
  12   8   2        3.37      466.65    168.27 o 
   1   9   2    31010.21    31430.94    608.50 o 
   2   9   2       85.90      244.11     74.70 o 
   3   9   2    27606.49    27470.99    672.82 o 
   4   9   2       53.59      226.97    122.52 o 
   5   9   2    17168.90    17242.56    684.95 o 
   6   9   2     1720.86     1602.91    201.41 o 
   7   9   2     7606.64     7615.11    539.98 o 
   8   9   2     1689.79     1190.00    216.45 o 
   9   9   2     1537.88     1175.70    193.44 o 
  10   9   2      771.71      662.67    230.36 o 
  11   9   2        0.69      417.58    292.78 o 
   0  10   2     5315.75     4778.82    327.78 o 
   1  10   2     1111.51     1104.88    130.31 o 
   2  10   2      497.47      319.48    101.84 o 
   3  10   2     3906.69     3382.32    254.10 o 
   4  10   2      220.39       66.10    190.24 o 
   5  10   2     5591.20     5734.42    612.65 o 
   6  10   2      935.73     1116.01    297.36 o 
   7  10   2    12487.03    11405.42    668.72 o 
   8  10   2      480.87      730.69    191.81 o 
   9  10   2    10918.71    12059.48    725.66 o 
  10  10   2       87.74      582.81    240.77 o 
   1  11   2    33615.93    34161.70    964.55 o 
   2  11   2       90.94      195.34     66.79 o 
   3  11   2    17708.35    18692.03    735.60 o 
   4  11   2      621.37      652.29    153.19 o 
   5  11   2    11023.25    11937.91    709.67 o 
   6  11   2     1396.65     1122.77    252.04 o 
   7  11   2     6432.07     6263.39    578.57 o 
   8  11   2     1125.17      700.82    311.97 o 
   0  12   2     1905.50     1049.58    460.94 o 
   1  12   2      282.91      442.95    128.63 o 
   2  12   2     3433.95     3182.18    344.14 o 
   3  12   2     1809.97     1368.21    212.63 o 
   4  12   2     1603.19      971.00    196.25 o 
   5  12   2     6572.99     7309.58    604.52 o 
   6  12   2      291.69      738.53    218.52 o 
   1  13   2    13800.88    14159.42   1195.49 o 
   2  13   2        4.08      503.69    175.82 o 
   3  13   2     8690.48     8232.45    670.64 o 
   2   1   3    13540.88    13334.45    138.64 o 
   3   1   3     6489.32     8318.95    175.01 o 
   4   1   3     8474.97     8383.48    133.29 o 
   5   1   3     9765.90     9749.21    161.35 o 
   6   1   3     6646.68     7053.01    148.60 o 
   7   1   3     9416.49    10141.96    228.49 o 
   8   1   3     1916.70     2421.38    125.60 o 
   9   1   3     1117.13     1259.94     83.86 o 
  10   1   3     1031.94     1364.58    118.46 o 
  11   1   3        0.22       16.35     97.92 o 
  12   1   3      163.61      446.59    101.02 o 
  13   1   3      120.25      323.51    117.77 o 
  14   1   3      103.06      547.98    145.86 o 
  15   1   3      192.19      309.32    139.08 o 
   0   2   3    45885.07    47626.07    486.67 o 
   1   2   3      350.99      312.82     45.64 o 
   2   2   3     2328.26     3410.01    137.91 o 
   3   2   3      124.40      329.15     64.23 o 
   4   2   3      431.00      536.24     58.07 o 
   5   2   3     6262.42     5853.46    142.77 o 
   6   2   3     3805.50     4314.45    137.87 o 
   7   2   3    39183.60    40195.11    512.54 o 
   8   2   3     1321.40     1534.15     96.70 o 
   9   2   3    12880.98    12990.89    335.25 o 
  10   2   3      326.08      489.25     67.91 o 
  11   2   3     8204.69     9254.03    377.74 o 
  12   2   3      862.81      614.73    101.32 o 
  13   2   3     4361.05     4567.39    359.83 o 
  14   2   3       22.49       73.29    128.32 o 
  15   2   3     2029.26     1031.00    171.83 o 
   1   3   3   121802.02   122997.41    643.40 o 
   2   3   3     5662.28     4855.72     94.58 o 
   3   3   3    48611.32    47117.15    497.35 o 
   4   3   3      144.50      299.76    104.12 o 
   5   3   3    58366.26    53502.16    478.08 o 
   6   3   3      184.04      506.31     62.81 o 
   7   3   3    18374.16    18256.28    303.97 o 
   8   3   3     5449.75     5152.38    179.99 o 
   9   3   3     2452.41     2618.64    133.43 o 
  10   3   3     3323.20     3375.11    269.38 o 
  11   3   3        3.22      173.25    109.39 o 
  12   3   3      923.18      894.52    132.23 o 
  13   3   3     1436.49     1298.01    189.11 o 
  14   3   3      899.34      760.37    168.74 o 
  15   3   3     1534.24     1172.78    180.51 o 
   0   4   3    31152.98    30884.98    349.58 o 
   1   4   3     8847.76     8029.38    203.53 o 
   2   4   3    22577.92    21492.75    235.00 o 
   3   4   3    14520.84    13367.80    220.97 o 
   4   4   3    11136.55    11315.25    225.11 o 
   5   4   3    31406.73    30510.35    312.50 o 
   6   4   3     7472.27     7669.98    199.06 o 
   7   4   3    58427.74    61291.61    696.55 o 
   8   4   3      194.03      187.39    105.32 o 
   9   4   3    36773.48    36382.26    668.48 o 
  10   4   3       48.00      276.71    113.68 o 
  11   4   3    25314.51    26323.85    661.16 o 
  12   4   3       25.49      317.38     98.74 o 
  13   4   3    12996.83    14014.41    610.97 o 
  14   4   3      115.72      234.41    190.66 o 
   1   5   3   178665.53   186515.02   1252.66 o 
   2   5   3       35.71       93.76     54.96 o 
   3   5   3   116884.38   119118.00    946.22 o 
   4   5   3     9166.53     8842.32    204.68 o 
   5   5   3    46320.85    44222.05    599.65 o 
   6   5   3     8582.22     8075.58    243.92 o 
   7   5   3    29336.51    29863.24    445.01 o 
   8   5   3     9889.19     9388.34    216.55 o 
   9   5   3     4872.92     4844.20    249.67 o 
  10   5   3     3117.37     2891.63    198.49 o 
  11   5   3      122.06      232.71     99.56 o 
  12   5   3     3249.41     2972.80    264.97 o 
  13   5   3      428.53      490.45    153.95 o 
  14   5   3     1680.08     1329.92    241.11 o 
   0   6   3     6754.94     7062.32    226.90 o 
   1   6   3     1303.03     1465.13     86.58 o 
   2   6   3    16400.72    16074.37    241.09 o 
   3   6   3    22271.62    20316.03    320.12 o 
   4   6   3     8743.79     8509.42    231.28 o 
   5   6   3    41281.61    40545.43    604.67 o 
   6   6   3     8301.33     7898.42    231.01 o 
   7   6   3    40684.81    40295.78    666.89 o 
   8   6   3     2437.36     2253.07    151.14 o 
   9   6   3    31884.31    32876.63    658.69 o 
  10   6   3     1295.63      642.20    110.19 o 
  11   6   3    16995.30    17970.74    594.26 o 
  12   6   3       13.74      502.72    166.96 o 
  13   6   3     8910.56     8933.93    568.16 o 
   1   7   3    91096.38    94141.67   1520.92 o 
   2   7   3     1486.42     1647.35     85.10 o 
   3   7   3    81117.77    83256.24    899.76 o 
   4   7   3     3363.37     3307.40    176.71 o 
   5   7   3    25575.43    25343.75    504.91 o 
   6   7   3     3384.97     3294.12    230.14 o 
   7   7   3    16078.37    15920.92    507.71 o 
   8   7   3     2987.60     2285.53    189.88 o 
   9   7   3     3117.21     2731.26    273.35 o 
  10   7   3     2419.97     2092.95    288.72 o 
  11   7   3       80.63      427.83    209.24 o 
  12   7   3     1995.48     2355.97    260.23 o 
  13   7   3      370.09      238.22    237.70 o 
   0   8   3     9425.67     9228.05    496.89 o 
   1   8   3      327.64      375.23     64.35 o 
   2   8   3     9129.14     9123.43    309.27 o 
   3   8   3    11268.52    10616.14    253.37 o 
   4   8   3     3277.60     3567.80    214.40 o 
   5   8   3    17616.85    18064.38    516.18 o 
   6   8   3     3175.41     3198.49    273.49 o 
   7   8   3    19114.87    19388.75    878.02 o 
   8   8   3      491.48      267.00    127.06 o 
   9   8   3    15677.09    15251.85   1134.69 o 
  10   8   3       27.65      174.13    155.85 o 
  11   8   3    10184.02    11264.77    715.26 o 
  12   8   3        5.64      393.78    198.52 o 
   1   9   3    30863.45    30684.31    573.62 o 
   2   9   3      750.82      629.34     92.22 o 
   3   9   3    15645.34    14883.37    418.13 o 
   4   9   3       28.90      249.88    132.40 o 
   5   9   3     7672.31     8406.41    448.20 o 
   6   9   3      798.56      860.87    198.38 o 
   7   9   3     5051.36     5015.83    528.56 o 
   8   9   3     1440.55     1503.56    233.97 o 
   9   9   3      631.44      793.55    179.75 o 
  10   9   3     1114.85      873.27    187.60 o 
  11   9   3       62.84       53.07    201.56 o 
   0  10   3     1083.75     1095.18    168.65 o 
   1  10   3      208.79      365.79     91.01 o 
   2  10   3      537.24      719.40    122.41 o 
   3  10   3      457.86      222.60     62.94 o 
   4  10   3      305.57      416.57    120.73 o 
   5  10   3     2136.10     1744.60    261.84 o 
   6  10   3      286.26      604.58    197.02 o 
   7  10   3     5569.71     5687.25    662.15 o 
   8  10   3      139.43      330.02    245.26 o 
   9  10   3     2289.15     2291.90    334.43 o 
  10  10   3        4.78      485.32    241.90 o 
   1  11   3     1120.17     1883.87    192.44 o 
   2  11   3      288.97      249.79    102.93 o 
   3  11   3     1382.77     1659.43    222.28 o 
   4  11   3       13.27      399.66    227.65 o 
   5  11   3     1208.59     1392.81    252.49 o 
   6  11   3      213.73      617.00    255.19 o 
   7  11   3      274.95      749.58    199.91 o 
   8  11   3      495.71      767.46    191.58 o 
   0  12   3       18.49      -10.07    285.19 o 
   1  12   3      227.14      353.35    139.15 o 
   2  12   3       71.30      -50.15    214.20 o 
   3  12   3       15.23      329.06    133.72 o 
   4  12   3       21.93     -150.82    215.26 o 
   5  12   3      181.30      376.22    250.96 o 
   6  12   3        3.27       45.19    217.09 o 
   1  13   3     1930.20     1854.27    734.20 o 
   2  13   3       21.93      497.60    168.28 o 
   3  13   3      952.12      712.77    200.21 o 
   2   0   4   311768.53   301856.81   2331.34 o 
   3   0   4   184969.28   178694.11   1276.69 o 
   4   0   4   106458.06   105457.24    792.49 o 
   5   0   4    42626.44    41504.79    506.27 o 
   6   0   4    67042.29    68890.15    769.25 o 
   7   0   4    26401.49    25900.79    395.35 o 
   8   0   4    28403.62    29004.26    535.40 o 
   9   0   4    24748.89    25597.66    499.76 o 
  10   0   4       38.72      307.24    218.94 o 
  11   0   4     5359.67     5087.91    328.94 o 
  12   0   4       30.73       27.98    233.45 o 
  13   0   4     4161.62     4394.82    510.41 o 
  14   0   4     2348.56     1713.54    325.02 o 
  15   0   4     2946.55     1814.36    292.93 o 
   1   1   4   147770.55   145221.94    696.29 o 
   2   1   4    11686.31    11790.05    135.99 o 
   3   1   4    29928.88    28645.19    234.57 o 
   4   1   4    75858.51    71609.44    418.15 o 
   5   1   4    16253.29    14649.48    206.69 o 
   6   1   4    32671.61    30929.45    311.37 o 
   7   1   4    12785.40    12489.48    254.02 o 
   8   1   4    52652.98    52221.14    598.37 o 
   9   1   4     1858.95     2105.86    138.76 o 
  10   1   4    38045.55    38901.29    618.59 o 
  11   1   4      197.81      276.09    139.26 o 
  12   1   4    14191.36    13728.83    416.66 o 
  13   1   4     1301.43     1325.78    197.34 o 
  14   1   4    11074.56    10995.71    563.00 o 
  15   1   4      812.07      764.80    153.54 o 
   0   2   4   208148.61   211559.16   1421.83 o 
   1   2   4    54627.46    57135.54    341.90 o 
   2   2   4    86365.18    88884.85    522.78 o 
   3   2   4      179.17       37.42     60.32 o 
   4   2   4    86665.92    87303.55    526.93 o 
   5   2   4    38079.21    38898.22    354.63 o 
   6   2   4    46537.69    47576.58    402.41 o 
   7   2   4    16320.28    16433.12    286.86 o 
   8   2   4    12624.64    12379.83    243.55 o 
   9   2   4    16013.10    15266.24    300.76 o 
  10   2   4      529.80      708.69     78.95 o 
  11   2   4     8679.60     8598.94    327.83 o 
  12   2   4      145.39      314.28    123.15 o 
  13   2   4     6722.50     7587.85    468.12 o 
  14   2   4     1146.82      798.81    147.44 o 
  15   2   4     2155.64     1480.07    207.40 o 
   1   3   4    34627.23    35152.04    258.74 o 
   2   3   4      587.74      386.99     53.96 o 
   3   3   4    27023.59    26246.94    261.90 o 
   4   3   4    19029.96    18459.12    217.04 o 
   5   3   4    18111.51    18170.55    261.94 o 
   6   3   4    31961.68    31140.94    323.98 o 
   7   3   4     6233.57     5457.26    163.01 o 
   8   3   4    33066.42    33275.39    430.44 o 
   9   3   4       73.23       15.56     97.47 o 
  10   3   4    21613.93    21870.97    533.42 o 
  11   3   4      474.81      488.15     93.47 o 
  12   3   4     9613.22    10009.74    479.37 o 
  13   3   4      122.21      434.14    104.98 o 
  14   3   4     5501.47     5334.88    420.89 o 
  15   3   4      630.02      827.72    188.70 o 
   0   4   4   101767.01   102766.83    785.39 o 
   1   4   4       97.43      138.28     39.75 o 
   2   4   4     1589.10     2010.06    108.29 o 
   3   4   4       83.17      199.78     81.95 o 
   4   4   4     9796.21     9676.79    219.11 o 
   5   4   4      294.57      386.49     71.45 o 
   6   4   4     7287.62     7039.07    180.71 o 
   7   4   4      398.30      683.64    105.38 o 
   8   4   4      542.59      569.85     75.15 o 
   9   4   4     6858.88     7121.87    265.58 o 
  10   4   4      187.53      257.19     96.63 o 
  11   4   4     1816.59     1780.64    164.49 o 
  12   4   4      141.39      396.37    109.96 o 
  13   4   4     1022.28     1174.74    154.86 o 
  14   4   4      429.79      537.40    133.54 o 
   1   5   4     3804.31     3790.74    102.67 o 
   2   5   4     1772.73     1436.02     90.28 o 
   3   5   4     1295.90     1723.19    116.01 o 
   4   5   4       45.45      167.98     80.89 o 
   5   5   4     4085.42     4570.86    171.45 o 
   6   5   4     5515.90     5957.47    217.13 o 
   7   5   4     2331.16     2541.38    126.00 o 
   8   5   4      987.83     1702.96    169.01 o 
   9   5   4        5.90       93.89    117.44 o 
  10   5   4     1827.82     1751.60    206.10 o 
  11   5   4       10.09      214.62    106.37 o 
  12   5   4     1221.77     1184.28    169.83 o 
  13   5   4      140.56      511.02    135.78 o 
  14   5   4      493.70      601.72    191.42 o 
   0   6   4     5301.33     6222.62    343.32 o 
   1   6   4       51.39      126.56     56.73 o 
   2   6   4      101.04      747.16     80.60 o 
   3   6   4     3233.77     2991.14    127.30 o 
   4   6   4     1973.82     2775.31    156.00 o 
   5   6   4      410.52      637.65     70.69 o 
   6   6   4       76.31      420.94     93.67 o 
   7   6   4      567.51      832.00    103.55 o 
   8   6   4       66.53      383.87    140.49 o 
   9   6   4      535.20      517.48    115.23 o 
  10   6   4       13.49      130.96     87.27 o 
  11   6   4        0.28      525.35    116.66 o 
  12   6   4        6.51      400.33    107.38 o 
  13   6   4        6.60      305.53    176.08 o 
   1   7   4     5094.44     5431.69    170.67 o 
   2   7   4        8.91      281.73     53.25 o 
   3   7   4     3370.05     3755.27    149.88 o 
   4   7   4     1683.76     1625.82    152.94 o 
   5   7   4     1799.87     1593.73    156.53 o 
   6   7   4     2372.86     2915.09    217.29 o 
   7   7   4      695.43      526.03    104.81 o 
   8   7   4     3828.09     3952.46    226.39 o 
   9   7   4       12.65      341.53     91.49 o 
  10   7   4     1198.88     1018.67    156.64 o 
  11   7   4       27.52      370.82    129.71 o 
  12   7   4     1316.93      846.75    228.45 o 
  13   7   4       12.10      202.70    171.71 o 
   0   8   4    23892.07    25867.01    626.96 o 
   1   8   4      835.17      585.37     76.16 o 
   2   8   4    15224.23    15258.18    292.45 o 
   3   8   4     1164.57      921.05     97.82 o 
   4   8   4     6735.10     6821.25    369.51 o 
   5   8   4     4915.33     4850.28    290.62 o 
   6   8   4     2986.03     2830.57    212.56 o 
   7   8   4     3240.40     3529.30    381.97 o 
   8   8   4      434.07      475.06    103.74 o 
   9   8   4     3038.94     3579.70    378.54 o 
  10   8   4       49.31       20.07    162.26 o 
  11   8   4     1486.90     1533.19    269.95 o 
  12   8   4      195.13      340.87    265.98 o 
   1   9   4     7553.67     8086.88    227.26 o 
   2   9   4     3849.97     3533.20    182.97 o 
   3   9   4     4187.87     4044.55    227.84 o 
   4   9   4     2552.75     2222.17    175.62 o 
   5   9   4     2591.97     2627.77    239.81 o 
   6   9   4     8272.29     8657.25    507.97 o 
   7   9   4     1617.92     1533.39    282.93 o 
   8   9   4     7340.04     7628.86    485.18 o 
   9   9   4      921.15      437.62    162.61 o 
  10   9   4     4833.50     6263.73    647.14 o 
  11   9   4        0.26      261.19    152.98 o 
   0  10   4    31773.96    33794.83   1056.75 o 
   1  10   4       10.04      142.66     64.37 o 
   2  10   4    23051.15    23250.10    539.80 o 
   3  10   4      276.24      381.81     82.25 o 
   4  10   4    17870.36    18393.65    683.43 o 
   5  10   4     2268.42     2078.48    351.15 o 
   6  10   4    11823.70    11762.29    596.30 o 
   7  10   4     5708.69     5118.68    548.49 o 
   8  10   4     3232.85     3810.43    369.82 o 
   9  10   4     4241.04     3956.90    450.27 o 
  10  10   4      665.90      839.01    302.56 o 
   1  11   4     8741.82     8298.06    307.98 o 
   2  11   4     2210.65     1858.26    239.31 o 
   3  11   4     6700.22     6702.88    451.71 o 
   4  11   4     2957.36     3185.13    479.85 o 
   5  11   4     4484.72     3997.99    390.91 o 
   6  11   4     7706.44     7564.01    657.84 o 
   7  11   4     1926.37     1686.66    294.55 o 
   8  11   4     8232.21     7205.88   1164.58 o 
   0  12   4    17196.48    15902.13    941.73 o 
   1  12   4        5.23      161.00    168.55 o 
   2  12   4    11754.40    12468.15    754.42 o 
   3  12   4      873.62      747.33    241.21 o 
   4  12   4     7567.93     7333.51    554.63 o 
   5  12   4     2557.87     1772.51    290.02 o 
   6  12   4     5371.88     5069.36    502.17 o 
   1  13   4     6466.89     5983.04    692.01 o 
   2  13   4     1148.80      919.49    285.91 o 
   3  13   4     2894.79     1261.50    397.00 o 
   1   1   5     1187.66     1078.32     61.14 o 
   2   1   5     4221.23     5119.92    114.26 o 
   3   1   5     3778.97     3497.58    103.43 o 
   4   1   5     1025.54     1473.98     68.75 o 
   5   1   5       59.11      194.90     51.29 o 
   6   1   5     3532.21     3893.64    129.30 o 
   7   1   5      623.75      730.18     81.01 o 
   8   1   5     5486.33     5869.81    199.17 o 
   9   1   5       69.99      276.98     75.08 o 
  10   1   5     4090.36     4651.31    243.18 o 
  11   1   5      180.83      428.99    103.38 o 
  12   1   5     3027.56     3504.90    246.26 o 
  13   1   5        1.43      319.13    101.18 o 
  14   1   5     1003.65      954.55    195.36 o 
  15   1   5        0.61      167.65    166.57 o 
   0   2   5    55299.14    56380.68    466.59 o 
   1   2   5    62856.19    68539.25    431.43 o 
   2   2   5   178713.02   183461.16    930.79 o 
   3   2   5       99.12      127.03     62.18 o 
   4   2   5    22186.30    21799.44    231.06 o 
   5   2   5      559.23      536.11     68.06 o 
   6   2   5    10338.85    10022.17    222.47 o 
   7   2   5     2152.75     2247.88    102.08 o 
   8   2   5     2445.80     2506.66    120.97 o 
   9   2   5        2.63      476.14     90.77 o 
  10   2   5      326.78      407.34     66.11 o 
  11   2   5        4.33      366.42    101.46 o 
  12   2   5       98.43      375.58     92.64 o 
  13   2   5       62.26      322.30    132.24 o 
  14   2   5      828.82      726.64    156.70 o 
  15   2   5        9.76      438.96    149.93 o 
   1   3   5     7795.16     6552.35    152.18 o 
   2   3   5     3762.00     2924.16     97.38 o 
   3   3   5      387.28      291.32     56.99 o 
   4   3   5    27055.04    25358.76    269.03 o 
   5   3   5     9900.81    11076.12    187.36 o 
   6   3   5    41522.74    41647.41    423.66 o 
   7   3   5      158.61      219.77     78.77 o 
   8   3   5    41982.82    43917.83    536.60 o 
   9   3   5     1029.43      839.73     94.26 o 
  10   3   5    21505.38    21284.27    519.25 o 
  11   3   5       97.18      269.27     88.42 o 
  12   3   5    16484.65    16433.78    513.78 o 
  13   3   5       90.51      183.20    109.91 o 
  14   3   5     6348.08     5866.76    417.02 o 
   0   4   5    81886.92    82467.09    668.60 o 
   1   4   5     2639.37     2484.35     82.11 o 
   2   4   5   130346.38   131081.52   1020.08 o 
   3   4   5     1937.41     2097.01     96.09 o 
   4   4   5    79666.41    76761.30    709.62 o 
   5   4   5      155.32      395.61     51.01 o 
   6   4   5    49508.41    47981.73    588.69 o 
   7   4   5        4.47      206.91     67.43 o 
   8   4   5    18743.11    18853.26    324.29 o 
   9   4   5       34.76      474.15     75.74 o 
  10   4   5     1071.38      905.56    112.95 o 
  11   4   5      292.97      342.72    122.15 o 
  12   4   5      324.56      296.87    120.25 o 
  13   4   5      341.99      482.75    114.35 o 
  14   4   5     1426.35      949.55    186.74 o 
   1   5   5     1674.81     1654.54     96.28 o 
   2   5   5    23798.04    22259.31    269.83 o 
   3   5   5      183.62      293.05     62.18 o 
   4   5   5    30413.63    28162.65    331.62 o 
   5   5   5      314.10      388.48     65.38 o 
   6   5   5    46471.10    46099.85    621.20 o 
   7   5   5      374.72      234.61     77.26 o 
   8   5   5    63865.80    63873.68   1210.68 o 
   9   5   5      160.12      263.40    108.21 o 
  10   5   5    29003.13    30764.82    644.31 o 
  11   5   5      179.64      314.44     80.22 o 
  12   5   5    16294.13    17421.17    645.42 o 
  13   5   5        0.44      282.65    140.84 o 
  14   5   5    10129.76    10200.80    606.62 o 
   0   6   5   186336.80   203709.75   2002.37 o 
   1   6   5     5561.77     5503.62    148.96 o 
   2   6   5   139867.11   142769.27   2341.73 o 
   3   6   5      536.05      715.27     76.07 o 
   4   6   5    69132.34    70553.10    882.96 o 
   5   6   5        7.94      275.98     76.19 o 
   6   6   5    36168.42    36066.87    615.47 o 
   7   6   5      880.74      783.80     85.04 o 
   8   6   5    16668.60    17024.56    462.65 o 
   9   6   5     1787.58     1653.29    139.16 o 
  10   6   5     1185.20      850.83    122.22 o 
  11   6   5      176.68      109.25    144.48 o 
  12   6   5       46.37      421.56    115.67 o 
  13   6   5       30.66      524.58    265.51 o 
   1   7   5       11.32      318.25     78.48 o 
   2   7   5     9672.57     8886.26    279.89 o 
   3   7   5     1073.94     1336.54    119.72 o 
   4   7   5    20243.80    19888.94    357.66 o 
   5   7   5       72.42      341.28     89.99 o 
   6   7   5    36097.21    36217.59    763.14 o 
   7   7   5     1599.18     1221.25    121.52 o 
   8   7   5    31350.23    31245.52    743.53 o 
   9   7   5       36.58      135.92    123.94 o 
  10   7   5    19931.42    20776.79    751.65 o 
  11   7   5       24.36      164.65     91.45 o 
  12   7   5    13888.17    13484.13    804.42 o 
  13   7   5        5.50      143.90    146.14 o 
   0   8   5    57699.08    60743.43   1167.30 o 
   1   8   5      612.89      616.11     80.31 o 
   2   8   5    60718.68    62089.04    856.19 o 
   3   8   5      595.92      600.48     97.46 o 
   4   8   5    30914.26    30800.32    588.71 o 
   5   8   5      474.69      761.30    145.94 o 
   6   8   5    14479.48    14076.56    554.62 o 
   7   8   5      374.40      525.53    153.79 o 
   8   8   5     3776.67     3611.79    377.54 o 
   9   8   5      106.84      436.78    216.88 o 
  10   8   5      180.56      277.46    154.35 o 
  11   8   5       37.79      422.72    177.39 o 
  12   8   5      135.47      376.12    173.62 o 
   1   9   5        4.07      265.36     80.86 o 
   2   9   5     2021.16     2007.66    181.39 o 
   3   9   5     1044.71     1021.98    104.07 o 
   4   9   5     4215.23     3968.65    333.08 o 
   5   9   5      339.76      452.07    106.91 o 
   6   9   5    10719.43    10130.49    566.12 o 
   7   9   5       42.14      317.03    289.78 o 
   8   9   5    10189.29    10041.79    748.31 o 
   9   9   5      137.35      464.26    155.55 o 
  10   9   5     7097.67     7860.76    624.53 o 
  11   9   5      170.66     -162.14    205.29 o 
   0  10   5     7372.55     8245.48    537.45 o 
   1  10   5        0.56      171.76     61.58 o 
   2  10   5    10525.71    11451.01    420.64 o 
   3  10   5      546.25      383.64     93.89 o 
   4  10   5     4567.25     4583.34    410.87 o 
   5  10   5       89.64      456.17    131.99 o 
   6  10   5     3331.21     3578.89    394.80 o 
   7  10   5       31.09      421.07    183.74 o 
   8  10   5      672.18      663.23    297.49 o 
   9  10   5      126.66      864.47    224.08 o 
  10  10   5      177.70       -3.69    305.48 o 
   1  11   5      142.41      256.25     86.90 o 
   2  11   5      110.82      367.94    129.91 o 
   3  11   5     1028.51     1067.62    249.02 o 
   4  11   5      514.06      861.89    174.89 o 
   5  11   5        0.54       46.01    182.06 o 
   6  11   5      881.69     1123.09    272.70 o 
   7  11   5       51.64      382.80    180.17 o 
   8  11   5      947.81     1235.19    264.40 o 
   0  12   5      256.70      640.39    190.73 o 
   1  12   5       76.94      299.30    203.31 o 
   2  12   5        3.30      792.07    288.49 o 
   3  12   5       14.45      290.74    238.63 o 
   4  12   5       13.23      625.51    188.03 o 
   5  12   5        7.35      413.48    210.99 o 
   6  12   5       17.08      734.79    414.31 o 
   1  13   5      206.25      -56.15    310.05 o 
   2  13   5       47.01      118.19    181.46 o 
   0   0   6   114715.66   109811.49   1264.67 o 
   1   0   6    44141.81    46645.75    770.67 o 
   2   0   6   123700.99   123524.48    992.03 o 
   3   0   6     2633.92     2708.78    129.48 o 
   4   0   6   109810.66   104872.80    805.06 o 
   5   0   6    21868.78    20870.79    328.27 o 
   6   0   6    28426.88    28268.61    424.84 o 
   7   0   6    35123.62    33664.42    612.94 o 
   8   0   6     3873.09     3778.60    215.13 o 
   9   0   6    30226.23    30796.20    559.52 o 
  10   0   6     3749.59     3336.67    263.04 o 
  11   0   6    24172.91    23801.65    652.64 o 
  12   0   6     1133.44     1273.81    214.55 o 
  13   0   6     7184.35     6717.49    616.58 o 
  14   0   6     1290.76     1121.06    231.46 o 
  15   0   6     4135.74     4290.34    532.79 o 
   1   1   6   171322.23   167750.28   1019.48 o 
   2   1   6    17166.77    16573.37    191.76 o 
   3   1   6    59719.45    61544.95    378.37 o 
   4   1   6    31000.45    29561.31    259.80 o 
   5   1   6    91789.63    94516.89    690.40 o 
   6   1   6    88137.77    89975.22    646.69 o 
   7   1   6    22939.99    23309.24    331.67 o 
   8   1   6    41508.30    41215.97    500.72 o 
   9   1   6     4181.11     3817.80    164.98 o 
  10   1   6    21773.21    21410.78    443.48 o 
  11   1   6        4.24      423.98     91.53 o 
  12   1   6    17428.54    17466.37    514.24 o 
  13   1   6       13.01       55.28    155.72 o 
  14   1   6     8059.50     7790.63    498.58 o 
  15   1   6      763.53      840.82    170.59 o 
   0   2   6   203462.47   209900.58   1382.31 o 
   1   2   6    37964.81    40488.48    359.44 o 
   2   2   6   111314.25   112640.23    673.92 o 
   3   2   6     5220.42     4975.10    101.39 o 
   4   2   6    72653.68    69953.09    540.54 o 
   5   2   6    17172.00    15384.39    238.37 o 
   6   2   6    19182.17    17296.61    238.75 o 
   7   2   6    25679.37    23669.07    355.73 o 
   8   2   6     9796.78     9192.72    332.64 o 
   9   2   6    23406.36    22876.35    380.01 o 
  10   2   6     3104.28     3028.75    184.92 o 
  11   2   6    11402.21    10515.17    309.83 o 
  12   2   6     1118.50      853.11    130.83 o 
  13   2   6     5860.24     6365.99    403.51 o 
  14   2   6     1079.75     1053.68    189.65 o 
  15   2   6     2453.38     2246.98    230.86 o 
   1   3   6    27251.97    26337.21    235.33 o 
   2   3   6     5751.94     5414.85    115.86 o 
   3   3   6    19221.65    19174.30    248.94 o 
   4   3   6     9513.67     8966.38    158.94 o 
   5   3   6    14587.52    15267.30    276.70 o 
   6   3   6     6927.13     7009.56    187.77 o 
   7   3   6      402.26      536.42     91.18 o 
   8   3   6    22336.57    22761.62    331.77 o 
   9   3   6     2643.36     2663.83    148.60 o 
  10   3   6    12205.79    12111.68    380.11 o 
  11   3   6       32.82      198.94    102.65 o 
  12   3   6     5332.32     5713.48    380.18 o 
  13   3   6      199.38      139.30     94.52 o 
  14   3   6     4454.09     4449.09    393.78 o 
   0   4   6    34050.06    35201.36    440.25 o 
   1   4   6     3836.16     3929.45     99.35 o 
   2   4   6    17094.39    15340.54    346.59 o 
   3   4   6      596.51      690.81     80.01 o 
   4   4   6    14883.79    14626.33    308.30 o 
   5   4   6    11151.95    11081.51    230.67 o 
   6   4   6     6332.90     5550.28    161.36 o 
   7   4   6     7409.83     7547.90    227.00 o 
   8   4   6     4953.98     5019.66    188.03 o 
   9   4   6     5018.67     5017.66    250.85 o 
  10   4   6       34.03      165.38     98.76 o 
  11   4   6     2094.58     2016.85    191.84 o 
  12   4   6      113.54      216.66    144.45 o 
  13   4   6     3830.59     3777.38    292.89 o 
  14   4   6       59.11      775.85    152.57 o 
   1   5   6     9894.52    10616.54    188.19 o 
   2   5   6      895.81     1257.55    113.56 o 
   3   5   6     3396.93     3561.57    137.73 o 
   4   5   6     1508.37     1445.46     93.11 o 
   5   5   6     1255.93     1286.87     78.25 o 
   6   5   6      928.44     1369.68    117.86 o 
   7   5   6     1205.09     1011.68     97.49 o 
   8   5   6     5140.91     6147.23    207.47 o 
   9   5   6      252.24      416.85     73.90 o 
  10   5   6     2896.56     3466.02    213.40 o 
  11   5   6      243.00      244.56     80.59 o 
  12   5   6      545.26      688.28    127.44 o 
  13   5   6        1.28      351.89    171.58 o 
  14   5   6      442.64      374.00    143.47 o 
   0   6   6     2917.67     4480.51    224.55 o 
   1   6   6      958.99     1044.67     74.46 o 
   2   6   6       36.60      801.48     92.84 o 
   3   6   6       81.01      260.04     76.62 o 
   4   6   6      259.77      771.08    129.80 o 
   5   6   6       69.58      425.38     70.04 o 
   6   6   6       72.42      451.23    176.12 o 
   7   6   6       28.48      528.51     99.94 o 
   8   6   6       41.02      318.03     93.05 o 
   9   6   6        1.24      400.82     89.72 o 
  10   6   6       16.74      315.38     91.64 o 
  11   6   6       34.75      539.50    122.03 o 
  12   6   6       31.21      603.81    141.43 o 
  13   6   6       55.21      558.33    206.97 o 
   1   7   6     2587.55     3107.54    129.36 o 
   2   7   6      236.33      297.54     62.22 o 
   3   7   6      167.49      541.37     89.44 o 
   4   7   6      573.83      705.39     97.15 o 
   5   7   6     1093.25     1329.83    105.85 o 
   6   7   6     1462.34     1470.59    138.15 o 
   7   7   6      105.54      432.68    122.25 o 
   8   7   6     2221.78     1989.04    233.73 o 
   9   7   6       11.64      310.13    112.75 o 
  10   7   6      756.23      997.10    175.83 o 
  11   7   6       82.51      309.19    148.84 o 
  12   7   6      537.68     1126.45    217.22 o 
   0   8   6     9282.71     8823.01    516.96 o 
   1   8   6      631.40      584.68     74.28 o 
   2   8   6    13956.39    14128.69    310.62 o 
   3   8   6     3367.43     3467.91    199.06 o 
   4   8   6     7688.93     7521.89    250.21 o 
   5   8   6     3038.89     3036.00    192.25 o 
   6   8   6     1864.56     2048.43    186.68 o 
   7   8   6     4307.95     4286.07    388.50 o 
   8   8   6     1460.10     1466.92    218.04 o 
   9   8   6     3490.13     3497.54    342.15 o 
  10   8   6       20.77      370.56    170.40 o 
  11   8   6     1811.73     1200.56    247.39 o 
  12   8   6       28.96       54.31    295.99 o 
   1   9   6    17957.49    18286.47    427.37 o 
   2   9   6      147.09      312.06     88.07 o 
   3   9   6     9565.34     9601.96    331.10 o 
   4   9   6     2933.74     2723.24    202.73 o 
   5   9   6     8013.34     8296.80    551.49 o 
   6   9   6     5478.61     5685.95    442.80 o 
   7   9   6     4099.49     4065.36    392.75 o 
   8   9   6    10103.74     9683.08    582.30 o 
   9   9   6      184.30      644.99    237.85 o 
  10   9   6     5611.09     6291.42    529.35 o 
  11   9   6      104.83      222.63    194.06 o 
   0  10   6    15506.20    16114.04    552.83 o 
   1  10   6      246.93      345.54     75.09 o 
   2  10   6    18404.22    18792.00    536.88 o 
   3  10   6     2399.49     2240.26    173.26 o 
   4  10   6     8326.53     8925.62    452.16 o 
   5  10   6     3315.51     3553.33    378.91 o 
   6  10   6     5729.04     5586.41    459.21 o 
   7  10   6     3618.89     3633.22    364.10 o 
   8  10   6     4273.76     3632.20    432.46 o 
   9  10   6     2966.78     2854.17    307.70 o 
  10  10   6      109.82      591.06    163.14 o 
   1  11   6    14044.02    13678.92    435.07 o 
   2  11   6      904.78      769.98    123.57 o 
   3  11   6     9792.24     9520.46    445.58 o 
   4  11   6     5874.54     5903.73    537.76 o 
   5  11   6     5506.83     5215.06    444.58 o 
   6  11   6     7036.48     7058.26    587.45 o 
   7  11   6     3069.68     2393.29    439.97 o 
   8  11   6     5064.98     4850.72    500.28 o 
   0  12   6    10984.84    10032.07    673.35 o 
   1  12   6      389.69      370.29    158.57 o 
   2  12   6    12928.91    11820.99    735.40 o 
   3  12   6     2183.62     2349.26    290.64 o 
   4  12   6     8625.71     8788.44    589.22 o 
   5  12   6     1856.12     1237.65    304.79 o 
   6  12   6     2685.01     2220.71    370.32 o 
   1  13   6     4891.38     4252.60    604.37 o 
   2  13   6      225.05      447.24    216.67 o 
   1   1   7    11624.13    14689.92    231.33 o 
   2   1   7       50.51      665.14     79.55 o 
   3   1   7    13595.79    13112.32    160.54 o 
   4   1   7     3986.08     4531.58    104.72 o 
   5   1   7      597.55     1015.49    101.61 o 
   6   1   7       27.75      506.78     70.49 o 
   7   1   7     2276.45     2349.38    142.26 o 
   8   1   7      488.12      655.03     89.41 o 
   9   1   7      222.67      334.58     86.72 o 
  10   1   7     1740.71     1523.64    125.79 o 
  11   1   7      140.65      368.10     87.68 o 
  12   1   7      373.91      852.56    217.56 o 
  13   1   7       60.83      242.06    148.87 o 
  14   1   7      186.72      595.43    142.14 o 
  15   1   7      205.47      639.60    145.94 o 
   0   2   7      212.87      574.48    106.22 o 
   1   2   7      260.89      513.98     73.34 o 
   2   2   7     4512.35     3873.76    127.58 o 
   3   2   7    18861.78    17243.19    211.34 o 
   4   2   7     5439.72     4763.99    118.12 o 
   5   2   7     8619.53     7532.27    163.07 o 
   6   2   7      349.96      260.58     67.47 o 
   7   2   7    10730.06    10383.16    244.37 o 
   8   2   7     1749.15     2020.21    105.57 o 
   9   2   7    14416.61    14542.37    287.25 o 
  10   2   7       17.31      237.31     79.75 o 
  11   2   7    12664.45    12795.77    344.96 o 
  12   2   7      169.99      297.02     88.54 o 
  13   2   7     3784.86     4057.96    391.23 o 
  14   2   7      147.51      514.18    163.93 o 
  15   2   7     3053.07     2674.81    272.56 o 
   1   3   7   154604.17   153657.72    771.15 o 
   2   3   7    26970.90    28670.51    259.71 o 
   3   3   7   125304.61   125246.32   1012.21 o 
   4   3   7      492.57      454.46     59.40 o 
   5   3   7    35755.83    35323.77    336.84 o 
   6   3   7    10298.29    11127.22    229.60 o 
   7   3   7    22639.41    22711.58    356.13 o 
   8   3   7     1224.70     1481.29     99.10 o 
   9   3   7     1884.15     1817.20    113.97 o 
  10   3   7     1334.00     1448.10    147.07 o 
  11   3   7        2.76      173.46     93.63 o 
  12   3   7      791.98      880.76    135.30 o 
  13   3   7      665.52      543.45    144.04 o 
  14   3   7      129.59      504.66    181.19 o 
   0   4   7     5638.46     6303.83    175.73 o 
   1   4   7      807.21      801.49     73.37 o 
   2   4   7     5388.28     5547.46    156.01 o 
   3   4   7    36314.91    34725.39    371.83 o 
   4   4   7     1369.52     1222.70     99.21 o 
   5   4   7    53982.64    52985.85    455.98 o 
   6   4   7       77.51      221.59     58.12 o 
   7   4   7    48268.28    49479.08    522.22 o 
   8   4   7     1524.53     1709.99    123.10 o 
   9   4   7    38797.05    40210.86    757.40 o 
  10   4   7      832.96      712.37     93.78 o 
  11   4   7    23675.16    24841.02    694.26 o 
  12   4   7      174.60      440.28    147.51 o 
  13   4   7     9158.22     9489.22    443.62 o 
  14   4   7      835.36      710.73    144.51 o 
   1   5   7   197877.92   206950.52   1717.98 o 
   2   5   7     2048.50     1785.06     89.64 o 
   3   5   7    77175.16    76706.52    605.23 o 
   4   5   7     7145.92     7072.01    179.06 o 
   5   5   7    70785.96    72603.58    874.97 o 
   6   5   7     3148.37     3050.80    132.26 o 
   7   5   7    22816.45    22566.64    359.00 o 
   8   5   7     1469.55     1188.59    104.74 o 
   9   5   7     4983.35     4956.95    250.99 o 
  10   5   7      925.24      768.83     97.54 o 
  11   5   7      317.52      400.48     86.46 o 
  12   5   7      443.72      607.89    117.42 o 
  13   5   7      394.62      591.20    158.70 o 
  14   5   7      269.21      422.34    125.60 o 
   0   6   7     7849.83     8025.40    279.67 o 
   1   6   7     2509.44     2379.50     95.66 o 
   2   6   7     8875.36     9046.43    210.19 o 
   3   6   7     7209.64     6649.02    180.91 o 
   4   6   7     4382.29     4243.98    170.38 o 
   5   6   7    33579.43    33200.47    503.31 o 
   6   6   7     1242.10     1183.46    102.70 o 
   7   6   7    49679.12    51417.22    983.84 o 
   8   6   7       77.13      235.08    105.65 o 
   9   6   7    29657.14    29959.56    684.77 o 
  10   6   7       81.28      286.58     82.75 o 
  11   6   7    22602.10    23194.74    823.67 o 
  12   6   7       28.95      -36.99    136.63 o 
  13   6   7    13569.80    14309.69    855.62 o 
   1   7   7    82488.13    88688.59    983.35 o 
   2   7   7       25.79      104.95     60.68 o 
   3   7   7    46882.39    49212.38    653.94 o 
   4   7   7      921.69      965.46     94.96 o 
   5   7   7    45212.36    47000.85    785.05 o 
   6   7   7     2133.86     2143.00    152.69 o 
   7   7   7    17508.54    17568.90    522.45 o 
   8   7   7     1063.07      814.83    122.89 o 
   9   7   7     2635.57     1996.04    227.79 o 
  10   7   7      693.55      658.91    138.08 o 
  11   7   7      203.19       28.87    102.60 o 
  12   7   7      614.90      567.91    218.32 o 
   0   8   7     4394.97     4015.28    233.77 o 
   1   8   7     4152.63     3809.40    487.21 o 
   2   8   7     3085.09     2964.58    169.61 o 
   3   8   7     6983.03     6652.92    208.89 o 
   4   8   7      185.86      363.70    122.95 o 
   5   8   7     8146.62     7958.42    390.87 o 
   6   8   7       24.22      120.38     94.45 o 
   7   8   7    21620.69    23075.38    745.43 o 
   8   8   7      682.92      507.22    114.21 o 
   9   8   7    14918.24    15653.06    773.00 o 
  10   8   7       32.94      240.04    147.81 o 
  11   8   7    11018.84    12199.58    690.02 o 
  12   8   7        2.75      293.71    164.91 o 
   1   9   7    30601.57    31377.43    670.44 o 
   2   9   7      139.13      291.48    121.95 o 
   3   9   7    24020.91    25133.90    621.74 o 
   4   9   7     1120.54     1119.01    125.95 o 
   5   9   7    10274.38    10242.05    581.66 o 
   6   9   7     1959.85     1526.11    217.30 o 
   7   9   7     5338.80     5159.21    489.23 o 
   8   9   7      754.98      857.51    279.68 o 
   9   9   7      184.21      440.73    127.48 o 
  10   9   7      661.11      717.30    180.21 o 
  11   9   7        0.75      185.25    237.30 o 
   0  10   7      149.61      358.93    162.74 o 
   1  10   7       59.09      228.73     54.84 o 
   2  10   7      614.07      672.30    139.50 o 
   3  10   7     4408.77     4006.81    261.88 o 
   4  10   7      924.15      706.94    109.63 o 
   5  10   7     3432.98     3520.00    436.79 o 
   6  10   7       41.64      312.78    176.45 o 
   7  10   7     4440.18     4357.21    416.42 o 
   8  10   7       78.15      377.99    165.79 o 
   9  10   7     3388.26     3062.68    383.97 o 
   1  11   7      787.38     1323.74    199.40 o 
   2  11   7      203.02      292.07    132.42 o 
   3  11   7     1871.07     1980.92    252.80 o 
   4  11   7       16.41       99.22    158.28 o 
   5  11   7      180.49      816.54    194.54 o 
   6  11   7       12.54       49.52    175.79 o 
   7  11   7      414.79      568.75    153.56 o 
   8  11   7      179.59     -204.94    233.31 o 
   0  12   7        9.79      332.86    186.92 o 
   1  12   7      425.85      517.04    137.75 o 
   2  12   7       35.57      432.26    219.49 o 
   3  12   7       15.69      550.33    177.33 o 
   4  12   7       12.31      571.64    180.39 o 
   5  12   7       38.75      389.39    244.50 o 
   6  12   7       29.03      275.42    165.80 o 
   1  13   7     1283.41     2318.21    832.73 o 
   2  13   7       43.05      445.04    128.55 o 
   0   0   8      707.87     1365.29    162.21 o 
   1   0   8     5040.73     4969.36    173.89 o 
   2   0   8    14454.99    17672.52    288.41 o 
   3   0   8    52338.48    48467.41    485.16 o 
   4   0   8    62632.57    66562.97    576.46 o 
   5   0   8   134905.70   137030.80   1445.26 o 
   6   0   8    30678.45    31344.46    439.49 o 
   7   0   8    74573.59    75034.23   1180.93 o 
   8   0   8     7121.88     6793.29    297.01 o 
   9   0   8    69657.79    72670.51   1388.27 o 
  10   0   8     5115.64     4785.57    323.32 o 
  11   0   8    53195.20    51302.77   2132.47 o 
  12   0   8     1114.03      759.23    166.56 o 
  13   0   8    14098.17    13642.44    747.53 o 
  14   0   8      224.99      651.73    179.61 o 
  15   0   8     6704.40     5844.09    575.07 o 
   1   1   8   247142.67   246737.98   1505.63 o 
   2   1   8    11226.58    12056.02    178.20 o 
   3   1   8   101710.44    95824.41    587.77 o 
   4   1   8      335.75      375.10     51.11 o 
   5   1   8    94885.73    95184.68    708.99 o 
   6   1   8     7827.98     7006.16    170.73 o 
   7   1   8    24638.55    23410.75    335.53 o 
   8   1   8    13778.51    12947.96    247.34 o 
   9   1   8     5975.20     5985.56    211.68 o 
  10   1   8     8997.38     8790.95    269.42 o 
  11   1   8      629.30      503.56    106.05 o 
  12   1   8     6683.15     7167.18    361.96 o 
  13   1   8     1245.09      954.71    148.00 o 
  14   1   8     2069.36     1725.72    220.55 o 
  15   1   8     1985.39     1373.40    192.74 o 
   0   2   8    85070.38    82415.21    707.80 o 
   1   2   8     2811.20     3828.69    100.23 o 
   2   2   8    37429.70    37398.61    317.20 o 
   3   2   8     7432.65     6323.20    148.35 o 
   4   2   8    16567.65    17562.77    286.82 o 
   5   2   8    39501.61    39110.56    426.25 o 
   6   2   8     9337.74     9858.97    210.47 o 
   7   2   8    30429.13    29940.12    430.56 o 
   8   2   8     2097.57     2295.74    138.37 o 
   9   2   8    29485.21    29507.13    472.42 o 
  10   2   8     1618.43     1251.51    110.81 o 
  11   2   8    19263.20    19499.89    487.14 o 
  12   2   8       18.72      222.76     81.25 o 
  13   2   8    10225.35    11525.71    529.86 o 
  14   2   8       99.65      406.28    146.70 o 
  15   2   8     5676.09     5695.75    397.96 o 
   1   3   8   129097.17   131814.91    731.74 o 
   2   3   8    12455.61    11787.40    172.32 o 
   3   3   8    54158.86    53350.36    523.83 o 
   4   3   8     9765.51     9118.66    164.65 o 
   5   3   8    51562.48    50259.77    421.93 o 
   6   3   8     5253.93     5052.06    154.74 o 
   7   3   8     8483.72     8017.01    236.97 o 
   8   3   8     7013.84     6877.61    200.95 o 
   9   3   8     1958.16     1742.92    139.01 o 
  10   3   8     3584.20     3550.37    224.08 o 
  11   3   8       76.47      201.91    105.57 o 
  12   3   8     1153.00      868.29    115.37 o 
  13   3   8     1338.24      647.18    161.61 o 
  14   3   8     1115.11      882.78    173.12 o 
   0   4   8     4622.89     4531.77    161.99 o 
   1   4   8      343.98      247.47     50.65 o 
   2   4   8     7511.57     7835.72    185.04 o 
   3   4   8    10713.45    10705.63    195.23 o 
   4   4   8     1184.10     1543.42    108.64 o 
   5   4   8    13080.87    13026.33    249.74 o 
   6   4   8      222.59      344.19     65.33 o 
   7   4   8    13245.38    13600.70    297.14 o 
   8   4   8     1954.44     1896.59    103.10 o 
   9   4   8    13948.25    15269.15    542.73 o 
  10   4   8      897.59     1012.96    128.70 o 
  11   4   8     5098.52     5670.30    301.89 o 
  12   4   8      149.24      123.78    190.98 o 
  13   4   8     3180.69     3280.94    259.37 o 
  14   4   8      171.82      303.04    131.47 o 
   1   5   8     5861.67     7357.18    213.61 o 
   2   5   8      402.52      358.89     60.08 o 
   3   5   8     1650.49     2192.54    112.93 o 
   4   5   8     5054.10     5105.37    178.70 o 
   5   5   8     4731.59     5102.74    197.97 o 
   6   5   8       42.22      258.21     80.66 o 
   7   5   8     2518.07     2590.82    139.51 o 
   8   5   8      443.44      675.99     94.32 o 
   9   5   8      595.15      671.14    102.01 o 
  10   5   8      299.85      473.87     87.42 o 
  11   5   8      206.22      263.90     80.84 o 
  12   5   8      240.32      457.63    112.56 o 
  13   5   8        6.12      206.87    180.46 o 
  14   5   8      601.35      311.80    170.98 o 
   0   6   8      529.70      644.49     92.88 o 
   1   6   8      143.84      229.52     45.55 o 
   2   6   8      515.65      723.68     77.06 o 
   3   6   8        2.06      285.27     75.06 o 
   4   6   8       52.43      269.83     71.09 o 
   5   6   8      473.11      692.20    109.07 o 
   6   6   8       60.68      474.43    115.41 o 
   7   6   8       32.90      546.41     80.41 o 
   8   6   8     1278.34     1034.63    131.69 o 
   9   6   8        0.71      327.85    128.16 o 
  10   6   8       44.06      199.44     93.95 o 
  11   6   8       89.17      627.77    166.52 o 
  12   6   8      330.95      417.71    148.19 o 
  13   6   8        1.33      754.12    246.99 o 
   1   7   8     5691.93     6327.82    207.49 o 
   2   7   8      488.44      580.90     73.41 o 
   3   7   8     4274.46     4546.98    155.47 o 
   4   7   8       85.17      292.45     66.93 o 
   5   7   8     2654.96     2912.90    189.65 o 
   6   7   8      978.23      751.82    100.02 o 
   7   7   8      869.40      866.28    121.78 o 
   8   7   8      723.54      650.08    172.16 o 
   9   7   8     1001.67      774.12    193.26 o 
  10   7   8      558.10      394.85    186.18 o 
  11   7   8        0.07      373.84    119.11 o 
  12   7   8      393.26      532.66    299.28 o 
   0   8   8     2480.19     2651.25    197.14 o 
   1   8   8      422.89      408.51     78.73 o 
   2   8   8     1537.70     1431.78    111.78 o 
   3   8   8     2879.14     2573.05    168.49 o 
   4   8   8     1130.53     1267.37    126.28 o 
   5   8   8     8525.20     8600.93    394.11 o 
   6   8   8     1462.93     1199.06    187.84 o 
   7   8   8     8776.49     9394.51    638.78 o 
   8   8   8     1124.13     1057.75    115.94 o 
   9   8   8     5131.50     4948.91    411.50 o 
  10   8   8       13.93      375.93    276.96 o 
  11   8   8     3676.57     3919.22    438.29 o 
  12   8   8        9.98      241.63    250.17 o 
   1   9   8    24706.19    26247.12    578.21 o 
   2   9   8     1358.39     1448.99    125.16 o 
   3   9   8    17016.57    17143.23    497.20 o 
   4   9   8     1590.01     1171.20    143.65 o 
   5   9   8    10062.19    10520.26    582.14 o 
   6   9   8      311.82      625.19    184.63 o 
   7   9   8     5273.93     4861.50    420.81 o 
   8   9   8     1289.79      903.94    182.69 o 
   9   9   8     1334.74     1091.05    222.81 o 
  10   9   8      929.77      460.34    179.25 o 
  11   9   8        1.59      254.19    154.46 o 
   0  10   8     5007.22     4751.92    331.28 o 
   1  10   8      441.30      490.17     71.98 o 
   2  10   8     8459.57     8695.47    528.47 o 
   3  10   8     2155.13     1913.93    160.34 o 
   4  10   8     5040.83     4920.23    323.40 o 
   5  10   8     7874.03     7825.12    471.74 o 
   6  10   8     1518.56     1191.00    222.75 o 
   7  10   8     9370.07     9199.08    566.39 o 
   8  10   8      374.61      617.23    189.36 o 
   9  10   8     6960.72     6841.69    589.93 o 
   1  11   8    22751.18    23135.92    693.01 o 
   2  11   8     1038.34      603.06    119.37 o 
   3  11   8    18355.38    18830.24    803.98 o 
   4  11   8     1717.00     1496.16    235.83 o 
   5  11   8     9639.21    10548.51    638.43 o 
   6  11   8     1339.44     1122.23    225.18 o 
   7  11   8     3255.12     3540.77    439.74 o 
   8  11   8     2058.90     1967.31    263.26 o 
   0  12   8     3988.48     3437.87    393.84 o 
   1  12   8      322.53      558.11    137.75 o 
   2  12   8     3586.61     3422.43    460.16 o 
   3  12   8     2729.74     2476.15    504.16 o 
   4  12   8     2478.56     1663.39    272.20 o 
   5  12   8     5417.62     5620.95    565.55 o 
   6  12   8     1509.31     1327.59    242.22 o 
   1  13   8    12954.43    12790.09   1101.78 o 
   1   1   9      307.17      911.67    101.51 o 
   2   1   9     2131.91     2223.90    119.01 o 
   3   1   9      719.25      568.06     58.62 o 
   4   1   9     4750.49     5110.53    118.87 o 
   5   1   9     2485.19     2421.17    103.46 o 
   6   1   9      342.49      515.86     70.78 o 
   7   1   9       78.00      283.68    101.74 o 
   8   1   9      414.19     1054.01    110.14 o 
   9   1   9       18.15      233.07     81.39 o 
  10   1   9     4165.79     4888.81    293.26 o 
  11   1   9       21.48      173.14     92.65 o 
  12   1   9     3257.69     3210.57    308.34 o 
  13   1   9       75.37      261.46    122.93 o 
  14   1   9      858.73      959.55    177.12 o 
  15   1   9       13.72      434.69    211.43 o 
   0   2   9     4430.10     4455.85    146.24 o 
   1   2   9    59413.34    59411.16    402.17 o 
   2   2   9    17139.48    16145.14    205.21 o 
   3   2   9      334.06      176.26     44.67 o 
   4   2   9    22094.94    23810.51    267.73 o 
   5   2   9    13555.90    13384.89    213.08 o 
   6   2   9     8442.43     8872.58    215.61 o 
   7   2   9     8981.49     9537.22    227.40 o 
   8   2   9     1273.61     1588.55    109.58 o 
   9   2   9     1207.93     1531.26    126.02 o 
  10   2   9      501.15      515.05    116.84 o 
  11   2   9     4082.68     4538.22    265.22 o 
  12   2   9      130.94      355.82    110.35 o 
  13   2   9     1019.07     1058.82    189.99 o 
  14   2   9      149.30      568.64    149.65 o 
   1   3   9    13730.87    13756.45    168.66 o 
   2   3   9    11940.92    12058.09    198.02 o 
   3   3   9    15445.96    14976.08    310.34 o 
   4   3   9    25569.13    24595.44    272.89 o 
   5   3   9    19658.59    18626.48    317.27 o 
   6   3   9    30252.73    28575.55    400.73 o 
   7   3   9     2267.78     1978.57    105.49 o 
   8   3   9    21482.86    21498.15    368.63 o 
   9   3   9     4469.66     4357.32    191.36 o 
  10   3   9    16443.41    15696.04    445.66 o 
  11   3   9       82.00       71.59     96.48 o 
  12   3   9     9119.10     8628.26    360.64 o 
  13   3   9      738.95      579.15    122.78 o 
  14   3   9     3915.09     3546.51    327.70 o 
   0   4   9   160351.20   167167.72   1616.71 o 
   1   4   9      200.66      166.19     51.10 o 
   2   4   9   175347.72   177892.11   1345.66 o 
   3   4   9     2052.77     2376.84    105.18 o 
   4   4   9    89681.13    93441.64    816.73 o 
   5   4   9     7842.13     7663.54    200.28 o 
   6   4   9    21911.61    21989.05    322.85 o 
   7   4   9    18499.98    18898.18    293.84 o 
   8   4   9     5231.07     5004.49    206.21 o 
   9   4   9     6731.76     7221.10    332.28 o 
  10   4   9     1578.46     1321.49    127.63 o 
  11   4   9     6003.97     5858.67    297.62 o 
  12   4   9       18.56      282.68    111.22 o 
  13   4   9     2586.55     2702.90    280.88 o 
  14   4   9      535.73      871.03    167.43 o 
   1   5   9    55956.43    56684.82    477.40 o 
   2   5   9    16241.80    16410.06    298.16 o 
   3   5   9    31670.15    30708.25    312.72 o 
   4   5   9    22175.31    22037.19    344.01 o 
   5   5   9    10940.16     9999.19    399.96 o 
   6   5   9    38148.76    38170.52    461.16 o 
   7   5   9     3583.75     3636.08    167.51 o 
   8   5   9    39687.27    40598.74    813.62 o 
   9   5   9     1379.74     1382.24    131.27 o 
  10   5   9    22377.45    22923.08    631.31 o 
  11   5   9      661.07      256.82    132.16 o 
  12   5   9    13568.35    13570.95    523.40 o 
  13   5   9      565.74      453.73    144.14 o 
   0   6   9    94490.12    98038.95   1496.67 o 
   1   6   9       33.50      350.23     58.21 o 
   2   6   9    60481.48    61225.49    735.06 o 
   3   6   9     6376.74     5452.15    181.83 o 
   4   6   9    43159.47    44229.94    563.10 o 
   5   6   9     8472.24     8137.05    246.14 o 
   6   6   9    40461.41    41495.45    605.93 o 
   7   6   9     8174.78     7814.78    228.72 o 
   8   6   9    12332.91    12311.51    319.09 o 
   9   6   9     5240.66     5551.04    305.77 o 
  10   6   9      535.93      559.62    109.29 o 
  11   6   9     4782.90     4751.08    351.57 o 
  12   6   9       41.08      397.56    201.54 o 
  13   6   9     2781.04     1608.94    244.19 o 
   1   7   9    13171.84    13393.14    264.54 o 
   2   7   9     5510.38     5858.65    169.97 o 
   3   7   9    24732.23    23695.24    349.01 o 
   4   7   9     5432.53     5097.34    233.88 o 
   5   7   9      590.91      550.85     99.78 o 
   6   7   9    10795.93    10400.17    276.29 o 
   7   7   9     1420.92     1050.34    138.87 o 
   8   7   9    26108.88    26508.92    668.71 o 
   9   7   9     1997.79     1589.80    159.86 o 
  10   7   9    19361.24    19743.80    954.94 o 
  11   7   9        0.50      195.24    130.65 o 
  12   7   9     9531.93     9740.61    734.89 o 
   0   8   9    38727.24    41498.73    887.05 o 
   1   8   9      395.47      392.80     93.90 o 
   2   8   9    33660.60    35403.92    584.21 o 
   3   8   9     3024.87     2704.12    165.47 o 
   4   8   9    23209.38    23842.35   1801.53 o 
   5   8   9    10579.27    10487.85    333.95 o 
   6   8   9    15482.97    15333.34    530.83 o 
   7   8   9     7912.22     7712.82    406.78 o 
   8   8   9     2781.67     2750.97    271.83 o 
   9   8   9     4299.84     3153.61    318.58 o 
  10   8   9      380.65      400.86    119.32 o 
  11   8   9     2481.24     1964.94    409.22 o 
   1   9   9     4652.63     4483.01    229.17 o 
   2   9   9      780.23      961.22    113.58 o 
   3   9   9     9861.51     9870.52    303.13 o 
   4   9   9     9209.55     8887.85    434.84 o 
   5   9   9     2803.43     2689.16    189.07 o 
   6   9   9     9829.09     9644.46    387.74 o 
   7   9   9     1663.68     1528.67    242.49 o 
   8   9   9     6208.25     6299.91    512.60 o 
   9   9   9      340.87      296.29    133.09 o 
  10   9   9     5511.34     4641.53    455.54 o 
   0  10   9     6130.81     6636.07    432.21 o 
   1  10   9      347.97      509.29     97.24 o 
   2  10   9     8958.93     9732.35    413.44 o 
   3  10   9       96.39      246.77     74.45 o 
   4  10   9     5799.38     6239.55    393.07 o 
   5  10   9      305.20      422.00     84.68 o 
   6  10   9     1515.85     1004.55    149.94 o 
   7  10   9      333.37      572.77    321.52 o 
   8  10   9       50.70      148.41    434.18 o 
   9  10   9      607.40      806.38    278.00 o 
   1  11   9      254.99      515.02     95.39 o 
   2  11   9      237.91      267.40    128.93 o 
   3  11   9      207.45      732.73    148.74 o 
   4  11   9      531.82      773.44    195.50 o 
   5  11   9      304.17      239.43    143.95 o 
   6  11   9      306.93      608.66    296.10 o 
   7  11   9       22.77      272.83    236.67 o 
   8  11   9      304.38      640.78    272.58 o 
   0  12   9        4.28      144.55    229.36 o 
   1  12   9      174.27      372.31    142.09 o 
   2  12   9       23.87      827.76    392.52 o 
   3  12   9       39.02      148.40    225.79 o 
   4  12   9       75.17      119.18    206.18 o 
   5  12   9       20.60      356.54    187.31 o 
   1  13   9      205.28     -122.64    585.66 o 
   0   0  10    89981.07    91593.27   1320.94 o 
   1   0  10     2980.52     2798.44    170.24 o 
   2   0  10   347232.22   332694.28   2495.39 o 
   3   0  10     6029.53     4823.46    137.32 o 
   4   0  10   223711.48   222889.47   2949.63 o 
   5   0  10     8852.45     9167.17    234.93 o 
   6   0  10    33166.00    33771.58    459.03 o 
   7   0  10      266.17      430.45     97.81 o 
   8   0  10    20484.60    19639.16    412.22 o 
   9   0  10     1264.59      933.97    129.29 o 
  10   0  10     1013.28      887.56    131.32 o 
  11   0  10      559.80      587.32    124.11 o 
  12   0  10       98.05      248.95    227.83 o 
  13   0  10      698.27     1158.50    245.45 o 
  14   0  10     1867.16     1599.11    334.17 o 
  15   0  10       38.63      464.35    183.39 o 
   1   1  10      398.27      331.65     72.50 o 
   2   1  10     5325.90     5447.85    139.71 o 
   3   1  10     1207.64     1672.72     83.82 o 
   4   1  10    75177.14    73073.37    598.75 o 
   5   1  10     8605.47     9972.38    176.43 o 
   6   1  10    45225.28    44467.82    393.49 o 
   7   1  10     7037.84     7191.19    184.10 o 
   8   1  10    79000.76    81578.33    806.38 o 
   9   1  10      362.12      444.21     73.78 o 
  10   1  10    54014.14    51988.02   1532.20 o 
  11   1  10       59.92      -19.53    102.96 o 
  12   1  10    26681.07    26716.27    843.64 o 
  13   1  10      326.03      292.50    116.61 o 
  14   1  10    11578.04    12080.33    620.36 o 
  15   1  10       60.08      105.47    139.06 o 
   0   2  10   124815.98   122398.80    920.86 o 
   1   2  10    20013.39    20441.29    240.43 o 
   2   2  10   182605.61   178723.11   1351.77 o 
   3   2  10     7148.00     7562.79    174.18 o 
   4   2  10    80107.70    80135.34    672.32 o 
   5   2  10     4038.92     3896.73    126.65 o 
   6   2  10    35327.81    34953.81    469.82 o 
   7   2  10     1468.47     1325.45    105.37 o 
   8   2  10    18190.34    18286.09    290.24 o 
   9   2  10     2302.79     2292.72    149.80 o 
  10   2  10     1170.11     1064.86    111.82 o 
  11   2  10      845.21      776.25    111.06 o 
  12   2  10      303.62      356.64    105.99 o 
  13   2  10      238.58      326.58    148.89 o 
  14   2  10     1648.87      973.96    202.40 o 
   1   3  10     6258.25     5869.67    125.11 o 
   2   3  10     3579.79     2862.55    108.44 o 
   3   3  10     3778.25     3857.15    113.12 o 
   4   3  10    19462.61    18711.64    251.08 o 
   5   3  10       83.97      304.00     74.31 o 
   6   3  10    28628.65    28769.67    405.70 o 
   7   3  10       49.40      259.65     77.62 o 
   8   3  10    22877.13    22586.31    398.84 o 
   9   3  10      935.14     1004.74     99.04 o 
  10   3  10    10875.71    12068.38    356.04 o 
  11   3  10      115.33      277.19    129.36 o 
  12   3  10    12344.77    12297.06    458.90 o 
  13   3  10      284.02      312.69     97.80 o 
  14   3  10     5625.61     5724.11    420.14 o 
   0   4  10    63359.91    65239.76    984.72 o 
   1   4  10     5378.22     5789.30    133.13 o 
   2   4  10    33399.25    34862.50    429.94 o 
   3   4  10     2042.57     2331.83    114.49 o 
   4   4  10    19922.18    20091.75    330.75 o 
   5   4  10     3048.25     2718.55    120.99 o 
   6   4  10    15654.91    14500.01    251.95 o 
   7   4  10       28.79      380.06     87.39 o 
   8   4  10     1930.97     1792.90    112.88 o 
   9   4  10       45.72      340.31     98.04 o 
  10   4  10      619.94      586.78     92.51 o 
  11   4  10      263.65      619.70    107.69 o 
  12   4  10       74.43      298.30     80.90 o 
  13   4  10       88.30      419.94    138.46 o 
  14   4  10      420.17      771.30    166.75 o 
   1   5  10      486.58      577.34     72.92 o 
   2   5  10     9779.45     9949.03    223.21 o 
   3   5  10      422.66      610.83     74.72 o 
   4   5  10     1387.92     1670.70    105.59 o 
   5   5  10      165.18      471.98    101.38 o 
   6   5  10     8683.13     9423.96    282.92 o 
   7   5  10      242.72      328.77    111.70 o 
   8   5  10     7922.52     8703.90    272.85 o 
   9   5  10      267.84      380.51     89.15 o 
  10   5  10     1331.37     1713.82    176.26 o 
  11   5  10        1.80      190.43    107.87 o 
  12   5  10     1632.04     2017.11    260.63 o 
  13   5  10      100.54      262.28    151.21 o 
   0   6  10      287.18      797.16    101.53 o 
   1   6  10     1608.74     1661.62    101.53 o 
   2   6  10      159.08      944.55    101.57 o 
   3   6  10     1621.27     1623.14     97.14 o 
   4   6  10      158.56      911.56    135.20 o 
   5   6  10      658.28      499.09     81.34 o 
   6   6  10        1.19      425.75     83.05 o 
   7   6  10       70.15      387.42     97.65 o 
   8   6  10       87.80      241.55    120.02 o 
   9   6  10       47.29      148.44     68.20 o 
  10   6  10        1.55      243.58     75.11 o 
  11   6  10       31.62      252.18    150.23 o 
  12   6  10        0.68       -0.08    169.31 o 
  13   6  10        3.77      528.03    254.44 o 
   1   7  10       50.56      385.26     71.60 o 
   2   7  10      331.99      519.17     77.14 o 
   3   7  10      157.48      344.36     79.89 o 
   4   7  10     4528.36     4178.05    219.65 o 
   5   7  10      575.64      719.26     94.49 o 
   6   7  10     4990.92     4963.85    278.98 o 
   7   7  10       13.86      -33.76    101.87 o 
   8   7  10     2480.22     2819.91    281.09 o 
   9   7  10      639.40      490.00     90.85 o 
  10   7  10     2255.76     2371.85    306.22 o 
  11   7  10        3.74      463.39    188.03 o 
  12   7  10      957.84     1677.82    257.87 o 
   0   8  10    27918.01    29228.86    715.02 o 
   1   8  10       21.24      232.73     87.55 o 
   2   8  10    12371.86    12467.47    294.07 o 
   3   8  10       64.40      223.27     84.00 o 
   4   8  10     8639.07     8248.65    384.20 o 
   5   8  10      596.39      721.72    119.16 o 
   6   8  10     7513.12     7941.54    436.18 o 
   7   8  10      278.87      290.25    145.55 o 
   8   8  10     1577.68     1387.90    161.83 o 
   9   8  10      433.07      520.69    105.09 o 
  10   8  10      207.68      377.98    228.72 o 
  11   8  10       95.33      397.71    248.01 o 
   1   9  10      367.07      381.70    107.52 o 
   2   9  10     3129.32     3101.66    180.92 o 
   3   9  10      421.65      466.38     95.14 o 
   4   9  10     4009.36     3868.34    235.12 o 
   5   9  10     1001.15      705.25    132.32 o 
   6   9  10    11774.73    11117.16    706.34 o 
   7   9  10       60.43       89.20    114.74 o 
   8   9  10     9415.12    10332.78    560.57 o 
   9   9  10        2.26      199.20    181.03 o 
  10   9  10     6669.21     6578.29    645.71 o 
   0  10  10    37943.95    39664.53   1214.93 o 
   1  10  10      152.85      243.76     70.64 o 
   2  10  10    26146.50    27338.99    783.88 o 
   3  10  10     1265.37      939.58    149.91 o 
   4  10  10    20089.14    19934.94    680.24 o 
   5  10  10      596.02      620.99    176.74 o 
   6  10  10     7757.71     8205.04    528.80 o 
   7  10  10      178.83      638.16    252.32 o 
   8  10  10     1272.57     1144.16    203.83 o 
   9  10  10      120.67      383.81    285.78 o 
   1  11  10     1851.98     1785.69    170.75 o 
   2  11  10     2648.02     2319.05    221.55 o 
   3  11  10      432.69      606.22    133.74 o 
   4  11  10     5638.15     5311.95    431.75 o 
   5  11  10     1064.68      505.22    165.57 o 
   6  11  10     7920.10     8173.05    734.58 o 
   7  11  10      340.06      443.47    217.44 o 
   0  12  10    17980.36    16971.45   1408.60 o 
   1  12  10      227.38      358.15    121.54 o 
   2  12  10    16500.69    17243.65    950.77 o 
   3  12  10      228.73      189.08    192.26 o 
   4  12  10    13000.27    12567.15    738.41 o 
   5  12  10       10.55      462.21    208.44 o 
   1   1  11    14395.30    15144.75    193.20 o 
   2   1  11       59.48      145.16     77.50 o 
   3   1  11    13019.75    14025.96    187.74 o 
   4   1  11     3633.06     4043.97    125.68 o 
   5   1  11     9994.97    11096.72    241.15 o 
   6   1  11     3626.10     4188.84    149.30 o 
   7   1  11     1239.47     1348.88    101.78 o 
   8   1  11     3218.11     4052.09    213.48 o 
   9   1  11       14.67      284.03     67.59 o 
  10   1  11     3626.11     4182.46    250.62 o 
  11   1  11      109.03      129.16    157.04 o 
  12   1  11     1471.12     1268.21    168.06 o 
  13   1  11      114.28      337.68    114.14 o 
  14   1  11      604.41      473.23    140.30 o 
   0   2  11    17967.05    17715.89    278.30 o 
   1   2  11      722.11      808.30     64.21 o 
   2   2  11     8792.51     8348.39    217.16 o 
   3   2  11     5014.64     5168.14    150.78 o 
   4   2  11    13788.50    12916.95    213.43 o 
   5   2  11     6849.41     6532.64    177.52 o 
   6   2  11     7109.78     7005.37    193.39 o 
   7   2  11     7338.88     6845.92    220.95 o 
   8   2  11     1037.78     1061.22     97.18 o 
   9   2  11     4397.82     4394.11    218.07 o 
  10   2  11       80.52      162.51     74.96 o 
  11   2  11     6226.89     6215.76    312.88 o 
  12   2  11      268.47      598.24    116.25 o 
  13   2  11     4509.05     4754.45    337.06 o 
  14   2  11      204.75      203.38    149.87 o 
   1   3  11    57388.61    54983.54    502.10 o 
   2   3  11     4765.22     4511.29    123.48 o 
   3   3  11    12318.39    13092.31    212.15 o 
   4   3  11    23635.08    22843.69    272.76 o 
   5   3  11    16208.72    16260.79    292.15 o 
   6   3  11    14266.11    14039.51    256.86 o 
   7   3  11     4323.21     4146.07    155.00 o 
   8   3  11    13248.19    13547.33    284.48 o 
   9   3  11      579.26      657.51     86.61 o 
  10   3  11    11654.88    11500.51    319.93 o 
  11   3  11      290.05      221.70     96.59 o 
  12   3  11     4300.32     4547.52    299.27 o 
  13   3  11        4.80      138.11    104.41 o 
  14   3  11     2413.90     2033.51    273.39 o 
   0   4  11   106216.42   110007.54   1407.98 o 
   1   4  11     6168.18     6271.24    146.40 o 
   2   4  11    82906.23    84928.62    666.11 o 
   3   4  11    23304.94    23242.95    277.48 o 
   4   4  11    35406.64    34651.32    366.61 o 
   5   4  11    15219.56    14899.55    251.21 o 
   6   4  11    16651.74    16343.45    265.95 o 
   7   4  11    25498.43    24625.34    390.04 o 
   8   4  11     9762.74     9727.61    232.23 o 
   9   4  11    16485.05    17097.34    449.39 o 
  10   4  11      638.91      512.46     80.83 o 
  11   4  11     9282.00     9235.25    359.55 o 
  12   4  11      443.30      538.78    108.73 o 
  13   4  11     4056.35     3234.17    301.20 o 
  14   4  11     1766.93     1538.36    299.74 o 
   1   5  11    59872.39    59392.21    477.65 o 
   2   5  11      564.42      450.44     63.01 o 
   3   5  11    85136.86    87683.37    967.36 o 
   4   5  11    18834.81    17651.10    305.98 o 
   5   5  11    37147.44    38168.76    471.34 o 
   6   5  11    24087.58    24319.21    352.98 o 
   7   5  11    19101.78    18867.72    345.16 o 
   8   5  11    16534.48    16711.26    414.87 o 
   9   5  11     1041.98      765.55    104.82 o 
  10   5  11    16247.85    16112.38    463.32 o 
  11   5  11      247.40      370.70    117.35 o 
  12   5  11     8840.01     9597.97    441.36 o 
  13   5  11       85.46      250.55    187.64 o 
   0   6  11    38938.24    38019.80    678.92 o 
   1   6  11       17.90      187.35     76.29 o 
   2   6  11    51796.32    51900.77    652.99 o 
   3   6  11    11186.67    11716.72    252.32 o 
   4   6  11    35975.36    36197.45    473.25 o 
   5   6  11     8220.02     8088.08    263.79 o 
   6   6  11     7872.61     7484.85    221.92 o 
   7   6  11    11080.33    10415.40    305.07 o 
   8   6  11     1983.02     1855.10    137.10 o 
   9   6  11    17009.37    17568.56    512.41 o 
  10   6  11      630.51      447.66    128.09 o 
  11   6  11    12163.92    12218.43    532.56 o 
  12   6  11      180.34      279.91    118.45 o 
  13   6  11     6849.94     6311.76    574.31 o 
   1   7  11    28848.29    29610.94    378.89 o 
   2   7  11      101.73      285.25     86.96 o 
   3   7  11    33434.61    33543.16    686.42 o 
   4   7  11    10246.31    10033.42    273.01 o 
   5   7  11    16756.18    17583.12    414.18 o 
   6   7  11    22425.69    22329.93    595.32 o 
   7   7  11    12589.90    12466.76    366.78 o 
   8   7  11     9941.12    10258.85    380.13 o 
   9   7  11     1358.70     1493.18    169.82 o 
  10   7  11    11893.23    12269.40    640.85 o 
  11   7  11       47.16      213.22    131.85 o 
  12   7  11     6499.33     7111.59    771.13 o 
   0   8  11    30183.68    30348.48    692.41 o 
   1   8  11      229.23      251.10     80.23 o 
   2   8  11    18667.53    18741.55    402.48 o 
   3   8  11     4371.59     4435.57    231.79 o 
   4   8  11    15646.18    14736.35    435.16 o 
   5   8  11     6261.94     5897.64    340.67 o 
   6   8  11     8248.40     7672.60    384.90 o 
   7   8  11     9147.58     9275.07    359.24 o 
   8   8  11     3088.01     2593.51    253.63 o 
   9   8  11    10143.72    10047.45    505.71 o 
  10   8  11      138.86      376.08    139.51 o 
  11   8  11     5077.92     4835.25    729.08 o 
   1   9  11     9893.13    10110.07    288.98 o 
   2   9  11     3941.52     3626.49    190.44 o 
   3   9  11     8224.35     7792.60    338.77 o 
   4   9  11     4027.98     3897.86    294.04 o 
   5   9  11     4286.58     4093.39    296.69 o 
   6   9  11     6048.50     5409.97    370.42 o 
   7   9  11     1017.19      692.68    122.30 o 
   8   9  11     3421.08     3871.23    430.19 o 
   9   9  11      329.24      550.38    207.82 o 
  10   9  11     5195.13     5386.72    814.55 o 
   0  10  11     6601.25     6439.93    409.59 o 
   1  10  11      275.62      364.39    103.08 o 
   2  10  11     2947.88     3277.11    237.34 o 
   3  10  11     1497.00     1082.36    142.72 o 
   4  10  11     3570.94     3537.41    288.47 o 
   5  10  11      998.59      863.59    163.07 o 
   6  10  11      980.28     1065.41    188.31 o 
   7  10  11     1864.90     1982.14    271.86 o 
   8  10  11      551.93      740.05    252.86 o 
   9  10  11     1258.67     1455.91    311.53 o 
   1  11  11     2187.30     1614.33    168.68 o 
   2  11  11       84.19      304.91    127.67 o 
   3  11  11      845.87      969.38    263.66 o 
   4  11  11       39.57      162.79    207.22 o 
   5  11  11      704.67      797.50    188.06 o 
   6  11  11      155.09      899.58    244.03 o 
   7  11  11      156.10      394.45    197.24 o 
   0  12  11        1.09      321.14    229.20 o 
   1  12  11        0.68      229.19    123.11 o 
   2  12  11        3.49      227.15    199.40 o 
   3  12  11       12.10      351.15    201.47 o 
   4  12  11        4.04      299.34    250.15 o 
   5  12  11        7.28      588.85    337.36 o 
   0   0  12    18783.82    17325.47    433.25 o 
   1   0  12     4428.68     4952.04    220.61 o 
   2   0  12     1073.45      857.93    102.38 o 
   3   0  12    30327.30    31258.44    420.74 o 
   4   0  12       42.27      225.57     64.98 o 
   5   0  12    88379.21    89457.08    886.36 o 
   6   0  12     1266.56     1084.88    119.51 o 
   7   0  12    42780.50    41900.96    708.60 o 
   8   0  12     4947.22     5168.89    241.47 o 
   9   0  12    56005.77    58044.93   1232.72 o 
  10   0  12      223.26      460.55    116.04 o 
  11   0  12    48319.67    49634.36   2108.43 o 
  12   0  12      393.23      183.10    136.66 o 
  13   0  12    21014.47    22679.39   1117.55 o 
  14   0  12      320.03      335.70    154.17 o 
   1   1  12   133799.53   127638.41    984.85 o 
   2   1  12     1851.67     1656.24     81.16 o 
   3   1  12   160432.47   162100.06   1291.64 o 
   4   1  12     2109.23     2057.76     93.38 o 
   5   1  12   115833.37   119898.64    842.58 o 
   6   1  12     2061.31     2060.44    109.45 o 
   7   1  12    24547.01    24188.55    345.98 o 
   8   1  12     3825.34     4037.03    157.04 o 
   9   1  12     8683.38     8154.86    217.60 o 
  10   1  12     1005.73     1000.22    116.33 o 
  11   1  12       62.43      313.12    117.11 o 
  12   1  12      596.75      680.16    108.59 o 
  13   1  12      854.86      809.25    142.67 o 
  14   1  12      230.84      429.46    120.36 o 
   0   2  12     7838.55     8153.40    234.26 o 
   1   2  12     4168.44     4118.50    101.11 o 
   2   2  12     5353.55     4653.10    152.33 o 
   3   2  12    10153.57     9276.76    202.58 o 
   4   2  12      328.66      372.81     74.94 o 
   5   2  12    37716.27    36905.00    363.61 o 
   6   2  12     2577.50     2502.05    109.22 o 
   7   2  12    46037.94    45510.12    557.28 o 
   8   2  12      111.44      125.64     72.85 o 
   9   2  12    38807.18    38706.71    735.93 o 
  10   2  12      784.98      654.13     94.44 o 
  11   2  12    26902.28    27299.09    738.85 o 
  12   2  12       82.79       44.30    126.52 o 
  13   2  12    10406.26    10670.45    587.01 o 
  14   2  12      378.98      279.82    167.64 o 
   1   3  12   142629.09   141829.58   1050.70 o 
   2   3  12    16538.03    17430.20    264.97 o 
   3   3  12    79559.45    79801.88    813.76 o 
   4   3  12     5896.35     5981.54    164.55 o 
   5   3  12    33780.80    34572.98    473.27 o 
   6   3  12       24.14      166.78     68.29 o 
   7   3  12    13599.37    13286.09    232.39 o 
   8   3  12       50.22      460.92     74.55 o 
   9   3  12     1370.41     1483.20    120.37 o 
  10   3  12       40.13      291.88    115.10 o 
  11   3  12       51.08      327.41    117.08 o 
  12   3  12      123.80      390.13     93.03 o 
  13   3  12      232.89      146.49    184.20 o 
  14   3  12       17.81      591.67    158.32 o 
   0   4  12     1413.45     1963.88    154.47 o 
   1   4  12     1918.34     2168.75     89.88 o 
   2   4  12     2849.58     2992.34    130.62 o 
   3   4  12    12080.76    11038.35    253.56 o 
   4   4  12      127.29      237.91     63.33 o 
   5   4  12    16097.02    16566.90    332.68 o 
   6   4  12      602.99      470.30     85.80 o 
   7   4  12    15665.89    16269.20    309.99 o 
   8   4  12     1229.47     1075.41    101.13 o 
   9   4  12     7070.75     7143.19    405.44 o 
  10   4  12      328.68      299.58     80.13 o 
  11   4  12     8480.00     9114.23    404.85 o 
  12   4  12      185.05      469.09    146.95 o 
  13   4  12     2206.11     1935.16    241.89 o 
  14   4  12        3.65      131.37    160.91 o 
   1   5  12     6916.98     7613.05    199.54 o 
   2   5  12     1350.74     1303.96     92.27 o 
   3   5  12     1281.93     2445.88    176.43 o 
   4   5  12     6633.84     7047.56    223.52 o 
   5   5  12     1708.38     2472.60    133.42 o 
   6   5  12       67.05      437.63    109.00 o 
   7   5  12      759.87      943.25     93.06 o 
   8   5  12      321.85      589.93     85.00 o 
   9   5  12       94.63      229.20     79.02 o 
  10   5  12      249.65      573.71    108.06 o 
  11   5  12       99.98      183.66     86.16 o 
  12   5  12      118.34      572.53    202.77 o 
  13   5  12        1.41      563.20    134.05 o 
   0   6  12     1076.14     1194.37    144.56 o 
   1   6  12        4.99      209.71     73.94 o 
   2   6  12     2243.95     2044.81    144.28 o 
   3   6  12        3.59      312.29    105.10 o 
   4   6  12      149.35      359.93     77.02 o 
   5   6  12      161.33      589.07     81.86 o 
   6   6  12      657.82      667.14     87.27 o 
   7   6  12      239.45      616.41    128.44 o 
   8   6  12      839.55      657.53    134.44 o 
   9   6  12        2.04      546.27    134.82 o 
  10   6  12       32.86      239.37    101.05 o 
  11   6  12        1.51      656.48    163.43 o 
  12   6  12      144.25      356.39    126.63 o 
  13   6  12        4.32      308.44    154.98 o 
   1   7  12     2683.34     3571.36    153.24 o 
   2   7  12      106.13      289.89     82.69 o 
   3   7  12     5347.76     5744.48    240.26 o 
   4   7  12      865.81      754.29     98.09 o 
   5   7  12     1457.85     1616.00    112.20 o 
   6   7  12     1011.78     1066.30    134.28 o 
   7   7  12     1646.48     1363.04    170.79 o 
   8   7  12       31.28      128.58    174.50 o 
   9   7  12      109.78      262.01     89.55 o 
  10   7  12       40.05      421.75    126.29 o 
  11   7  12       54.54      282.68    176.79 o 
  12   7  12       64.05      506.77    238.58 o 
   0   8  12      585.03      544.76    128.10 o 
   1   8  12      703.24      667.92     80.24 o 
   2   8  12     3704.71     3904.91    210.80 o 
   3   8  12     4553.07     4365.49    244.68 o 
   4   8  12     1250.68     1175.65    107.16 o 
   5   8  12     2335.68     2351.11    184.27 o 
   6   8  12      195.84      158.29    137.60 o 
   7   8  12     6206.67     6068.04    364.76 o 
   8   8  12      192.46      450.20    127.97 o 
   9   8  12     5803.60     6249.59    555.36 o 
  10   8  12       11.41      172.99    203.89 o 
  11   8  12     3318.36     3220.61    444.77 o 
   1   9  12    31470.11    32756.72    595.52 o 
   2   9  12     1060.62     1033.09     98.83 o 
   3   9  12    21846.78    22195.61    569.40 o 
   4   9  12      738.54      625.26    106.76 o 
   5   9  12     7988.28     7891.56    415.00 o 
   6   9  12      413.26      263.39    118.34 o 
   7   9  12     3257.20     3561.29    319.08 o 
   8   9  12       40.22      254.42    230.57 o 
   9   9  12      657.41      690.13    162.96 o 
  10   9  12      132.67       81.95    298.22 o 
   0  10  12      148.81      301.32    150.37 o 
   1  10  12      216.35      303.94     93.12 o 
   2  10  12      465.33      429.22     86.97 o 
   3  10  12     5545.97     4939.20    346.37 o 
   4  10  12      176.40      428.95     99.29 o 
   5  10  12     9160.81     9063.46    505.93 o 
   6  10  12       90.55       68.97    136.03 o 
   7  10  12     8749.65     9413.16    620.94 o 
   8  10  12       95.29      326.90    187.05 o 
   9  10  12     8435.07     9364.10    789.85 o 
   1  11  12    20209.88    20420.07    680.43 o 
   2  11  12       21.77      375.54    172.21 o 
   3  11  12    23572.68    22024.38    918.78 o 
   4  11  12      181.16      751.49    207.89 o 
   5  11  12    13220.08    13839.44    824.95 o 
   6  11  12      180.04      367.81    179.03 o 
   7  11  12     3751.70     3047.80    455.83 o 
   0  12  12      705.80      950.22    264.56 o 
   1  12  12      524.71      436.73    137.84 o 
   2  12  12      162.22      423.20    251.16 o 
   3  12  12     3241.86     1923.30    436.24 o 
   4  12  12      107.97      462.52    161.49 o 
   5  12  12     6164.54     5931.78    509.03 o 
   1   1  13     8084.22     8329.80    389.33 o 
   2   1  13       10.53      157.99     66.77 o 
   3   1  13    13682.07    14066.41    224.03 o 
   4   1  13      580.24      539.74     67.12 o 
   5   1  13      293.43      581.09     88.43 o 
   6   1  13      949.90     1021.42     85.45 o 
   7   1  13      693.40      654.23     84.41 o 
   8   1  13     1374.34     1690.81    108.83 o 
   9   1  13     1295.70     1206.00    118.61 o 
  10   1  13      841.21      793.60    114.54 o 
  11   1  13      166.97      198.41     89.20 o 
  12   1  13      736.64      925.90    142.21 o 
  13   1  13       48.09      192.32    135.54 o 
  14   1  13      346.47      601.13    149.77 o 
   0   2  13     5226.05     5663.76    215.60 o 
   1   2  13        9.38      204.61     68.34 o 
   2   2  13     1083.90     1455.53    147.67 o 
   3   2  13    22089.85    22978.68    327.83 o 
   4   2  13     4572.94     4990.96    174.52 o 
   5   2  13    11456.46    11424.88    263.61 o 
   6   2  13      710.69      779.29     77.56 o 
   7   2  13     6731.73     7079.72    203.22 o 
   8   2  13      271.15      465.42     64.93 o 
   9   2  13    17574.62    18704.95    475.58 o 
  10   2  13      187.83      526.72    128.82 o 
  11   2  13     5930.61     6963.38    382.25 o 
  12   2  13       23.07      161.47    131.99 o 
  13   2  13     4419.41     5066.44    392.03 o 
  14   2  13       62.10      323.98    124.99 o 
   1   3  13    54617.89    53714.87    486.16 o 
   2   3  13     4551.87     5054.14    142.37 o 
   3   3  13   110396.12   109930.86   1020.26 o 
   4   3  13     9170.07     9058.91    252.22 o 
   5   3  13    13846.53    13924.60    288.59 o 
   6   3  13     5326.66     5233.55    187.16 o 
   7   3  13     7629.89     7416.18    201.59 o 
   8   3  13     6066.42     5510.46    189.24 o 
   9   3  13     1885.94     2105.48    160.64 o 
  10   3  13     4636.98     4410.18    236.27 o 
  11   3  13       14.46      177.68    103.60 o 
  12   3  13     2197.08     2112.29    257.03 o 
  13   3  13      247.95      489.51    125.59 o 
  14   3  13     1075.43      714.94    174.28 o 
   0   4  13    55346.04    54145.54    715.31 o 
   1   4  13       30.71      277.70     60.39 o 
   2   4  13    32205.57    31591.73    382.36 o 
   3   4  13    11716.16    10617.03    237.31 o 
   4   4  13    15075.99    15371.42    266.78 o 
   5   4  13    40444.04    40471.06    636.74 o 
   6   4  13     9927.68     9992.98    222.30 o 
   7   4  13    28650.09    29096.72    453.56 o 
   8   4  13      658.21      701.96     93.22 o 
   9   4  13    18887.37    19530.74    430.43 o 
  10   4  13      701.42      513.74    112.29 o 
  11   4  13    13661.06    13187.81    466.15 o 
  12   4  13      104.49      293.63    114.12 o 
  13   4  13     8528.83     8986.22    566.15 o 
  14   4  13        7.83      202.22    224.16 o 
   1   5  13    73215.47    73236.16    824.35 o 
   2   5  13     1226.01     1603.84     85.74 o 
   3   5  13   104921.23   107048.91   1396.04 o 
   4   5  13     8815.78     8670.76    258.29 o 
   5   5  13    37042.09    37965.39    438.03 o 
   6   5  13     4525.27     4252.20    167.12 o 
   7   5  13    12102.92    12160.17    287.05 o 
   8   5  13     4058.54     4198.90    247.40 o 
   9   5  13     2599.51     2425.86    199.81 o 
  10   5  13     7842.51     7716.04    360.57 o 
  11   5  13        1.12      132.17     94.79 o 
  12   5  13     4535.03     3858.90    348.01 o 
  13   5  13     1121.43      914.21    230.13 o 
   0   6  13    21729.25    21391.82    453.79 o 
   1   6  13     5003.07     4994.15    170.77 o 
   2   6  13    23450.96    24279.49    362.73 o 
   3   6  13     9317.52     9055.00    231.72 o 
   4   6  13    23244.94    23880.85    383.12 o 
   5   6  13    17767.54    17551.31    333.14 o 
   6   6  13    19836.38    20032.67    391.42 o 
   7   6  13    28562.32    29416.34    659.34 o 
   8   6  13      853.43      665.35    105.11 o 
   9   6  13    22792.34    23643.33    621.63 o 
  10   6  13      474.44      515.61    105.55 o 
  11   6  13    19181.03    20609.43    825.81 o 
  12   6  13       22.00      185.16    336.03 o 
  13   6  13     8352.20     7752.55    590.91 o 
   1   7  13    56718.55    58166.73    762.07 o 
   2   7  13      814.94      871.84     99.84 o 
   3   7  13    32562.43    32628.23    598.30 o 
   4   7  13     1392.96     1254.63     98.47 o 
   5   7  13    26193.17    24981.83    499.82 o 
   6   7  13     2447.31     2085.39    147.15 o 
   7   7  13    11320.16    11327.89    393.77 o 
   8   7  13     7425.26     7194.62    323.02 o 
   9   7  13     3891.85     3564.69    295.05 o 
  10   7  13     5509.40     5657.12    459.92 o 
  11   7  13        0.57     -218.14    218.14 o 
  12   7  13     2363.99     2079.08    372.47 o 
   0   8  13     5892.27     6319.06    373.91 o 
   1   8  13     1363.17     1090.96    121.50 o 
   2   8  13     2657.89     2874.13    173.10 o 
   3   8  13     4410.82     4237.18    226.55 o 
   4   8  13     3767.33     3585.45    202.39 o 
   5   8  13    13280.17    12699.31    415.95 o 
   6   8  13     3551.09     3495.52    238.10 o 
   7   8  13    15006.75    14829.43    556.78 o 
   8   8  13      594.56      386.74    152.60 o 
   9   8  13    10607.04    10566.46    558.77 o 
  10   8  13      570.23      767.79    226.49 o 
  11   8  13     7532.36     8312.54    688.03 o 
   1   9  13    13167.04    13485.23    339.68 o 
   2   9  13      598.39      605.92     78.62 o 
   3   9  13    17542.08    17939.83    495.38 o 
   4   9  13     3301.20     2872.51    224.23 o 
   5   9  13     9702.86     8736.53    400.55 o 
   6   9  13     2276.30     2022.65    200.82 o 
   7   9  13     1028.09      921.07    225.66 o 
   8   9  13     2303.50     2538.04    373.56 o 
   9   9  13      498.82      314.19    185.58 o 
  10   9  13     1649.26     1258.49    262.83 o 
   0  10  13     6423.53     7133.16    488.97 o 
   1  10  13       83.72      239.31     56.78 o 
   2  10  13     2725.10     2898.56    272.76 o 
   3  10  13      529.60      446.72     87.02 o 
   4  10  13     1202.48      781.17    134.05 o 
   5  10  13     2304.94     2129.47    312.06 o 
   6  10  13      580.51      417.19    219.85 o 
   7  10  13     2068.31     2220.44    320.44 o 
   8  10  13       14.76      625.53    203.78 o 
   9  10  13     2741.39     2378.87    746.43 o 
   1  11  13     2286.22     1833.34    268.27 o 
   2  11  13       38.35      307.68    100.29 o 
   3  11  13     1412.40     1136.10    288.41 o 
   4  11  13       96.90      417.15    151.74 o 
   5  11  13      180.25     1015.96    236.69 o 
   6  11  13       14.09      484.90    242.92 o 
   7  11  13      340.61      529.51    268.86 o 
   0  12  13        5.38      333.38    182.42 o 
   1  12  13        4.74      250.47    125.00 o 
   2  12  13       37.68      414.69    188.51 o 
   3  12  13        0.34      304.24    163.34 o 
   4  12  13        2.86      289.87    255.26 o 
   0   0  14   126638.13   128923.68   2063.95 o 
   1   0  14      716.05     1009.97    138.37 o 
   2   0  14    56013.38    57936.84    725.94 o 
   3   0  14    31649.44    31738.63    443.96 o 
   4   0  14   155918.81   167007.55   1485.27 o 
   5   0  14    12299.98    12601.63    355.20 o 
   6   0  14    79121.20    82221.53   1386.44 o 
   7   0  14    19685.21    20948.25    448.45 o 
   8   0  14    13971.58    13069.58    404.52 o 
   9   0  14    10248.76    10417.53    436.98 o 
  10   0  14     2063.95     2319.70    293.24 o 
  11   0  14     5586.96     5757.09    495.81 o 
  12   0  14       28.02      236.02    130.80 o 
  13   0  14     2562.71     2306.96    316.53 o 
  14   0  14      838.77      381.90    194.57 o 
   1   1  14    19419.92    18024.29    293.52 o 
   2   1  14    17091.68    18062.78    233.41 o 
   3   1  14    16800.99    15295.33    334.86 o 
   4   1  14    13950.36    13813.74    271.95 o 
   5   1  14    13026.96    11716.92    260.87 o 
   6   1  14    51319.26    50963.39    608.33 o 
   7   1  14     2639.02     2357.88    124.33 o 
   8   1  14    39759.92    39544.81    584.98 o 
   9   1  14      166.78      338.40     66.27 o 
  10   1  14    34451.98    35129.06    691.86 o 
  11   1  14       94.93      209.37     90.13 o 
  12   1  14    24008.97    24542.44    782.71 o 
  13   1  14     1090.17      944.80    147.92 o 
  14   1  14     6624.85     6457.35    441.11 o 
   0   2  14   162589.02   154150.44   1751.76 o 
   1   2  14      111.24      229.58     74.09 o 
   2   2  14   124241.78   126615.95   1166.92 o 
   3   2  14     3645.27     3425.90    146.73 o 
   4   2  14    61737.42    61900.97    729.41 o 
   5   2  14     4538.48     4221.21    168.73 o 
   6   2  14    22172.74    21942.29    349.21 o 
   7   2  14     8784.39     8647.63    221.79 o 
   8   2  14     7514.12     7411.69    242.80 o 
   9   2  14     6553.11     6502.27    291.11 o 
  10   2  14      714.32      332.61     94.89 o 
  11   2  14     5462.31     5300.80    295.51 o 
  12   2  14       80.09      338.39    145.07 o 
  13   2  14     1833.61     1821.96    233.12 o 
  14   2  14      672.80      793.39    197.38 o 
   1   3  14    19999.69    19146.11    263.12 o 
   2   3  14     8369.83     8569.52    195.99 o 
   3   3  14    22854.44    22850.97    387.32 o 
   4   3  14    19889.37    19559.90    300.39 o 
   5   3  14     6335.40     5943.67    201.01 o 
   6   3  14    20704.80    20197.82    360.89 o 
   7   3  14     1855.87     1810.25    117.70 o 
   8   3  14    18235.05    18138.66    356.90 o 
   9   3  14     3185.59     2983.38    194.96 o 
  10   3  14    14947.05    15389.31    401.94 o 
  11   3  14      150.44      419.58     76.80 o 
  12   3  14     9956.04     9615.01    461.18 o 
  13   3  14      181.90      259.77    123.24 o 
  14   3  14     3585.54     3177.55    363.88 o 
   0   4  14      686.30     1938.15    204.84 o 
   1   4  14      152.75      280.49     67.67 o 
   2   4  14    64906.18    63800.04    607.18 o 
   3   4  14      919.14      733.83     82.26 o 
   4   4  14    26029.85    25848.88    396.43 o 
   5   4  14     2755.96     2955.26    134.57 o 
   6   4  14     3656.95     3460.78    153.67 o 
   7   4  14     1453.64     1553.75    118.98 o 
   8   4  14     2272.52     2412.72    150.47 o 
   9   4  14      347.81      497.92    117.55 o 
  10   4  14      272.11      148.23     96.71 o 
  11   4  14     1771.47     1784.43    160.90 o 
  12   4  14       13.78      481.32    147.66 o 
  13   4  14      344.26      666.26    229.21 o 
   1   5  14     4380.91     4469.90    148.86 o 
   2   5  14      707.81      623.46     75.67 o 
   3   5  14     1356.55     1632.75    140.42 o 
   4   5  14     7470.52     7536.72    231.80 o 
   5   5  14      350.42      510.59     80.17 o 
   6   5  14      984.53     1238.83    117.94 o 
   7   5  14      892.48     1042.81     98.00 o 
   8   5  14     1555.50     1564.21    150.85 o 
   9   5  14       18.73      132.85     85.35 o 
  10   5  14      875.08     1262.57    143.39 o 
  11   5  14      132.98      366.91     89.59 o 
  12   5  14      675.66      826.28    144.51 o 
  13   5  14      173.02      150.99    179.25 o 
   0   6  14      996.24     1454.23    168.19 o 
   1   6  14      413.44      513.02     84.78 o 
   2   6  14      255.53     1188.67    113.23 o 
   3   6  14     1858.55     1829.88    166.89 o 
   4   6  14     1117.37     1658.02    121.83 o 
   5   6  14      989.08     1022.53    113.98 o 
   6   6  14      328.76      573.09     72.65 o 
   7   6  14      322.05      503.32     81.49 o 
   8   6  14      434.91      568.43     90.90 o 
   9   6  14        2.84      370.44     94.07 o 
  10   6  14       88.18      249.16     79.88 o 
  11   6  14        0.06      455.20    189.40 o 
  12   6  14        1.29      185.20    264.18 o 
   1   7  14     2624.34     2952.24    159.39 o 
   2   7  14     2007.37     2045.37    141.68 o 
   3   7  14     4194.10     3734.09    206.69 o 
   4   7  14     2578.85     2436.64    161.92 o 
   5   7  14       21.46      379.32    100.56 o 
   6   7  14      926.60      998.58    127.43 o 
   7   7  14      141.65      138.94    110.26 o 
   8   7  14      411.22      775.98    114.59 o 
   9   7  14       39.39      244.61     97.80 o 
  10   7  14     2137.24     1567.48    244.95 o 
  11   7  14        0.05      169.56    189.91 o 
  12   7  14      514.27      543.26    266.55 o 
   0   8  14     6824.88     6774.02    418.69 o 
   1   8  14        2.93      246.22     64.12 o 
   2   8  14    11566.98    11790.93    344.67 o 
   3   8  14      664.93      736.33     85.60 o 
   4   8  14     9353.38     9614.50    341.21 o 
   5   8  14     4908.88     4722.13    284.40 o 
   6   8  14     4996.75     5022.24    303.18 o 
   7   8  14     1589.13     1398.13    150.74 o 
   8   8  14      493.11      389.70    138.64 o 
   9   8  14     1257.29     1215.52    209.59 o 
  10   8  14      247.13      123.56    207.01 o 
  11   8  14      355.99      439.74    282.03 o 
   1   9  14     4573.83     4613.14    228.99 o 
   2   9  14       62.58      257.16     85.18 o 
   3   9  14     3625.44     3435.12    230.99 o 
   4   9  14     9200.95     8363.92    361.90 o 
   5   9  14     1188.60      867.31    119.46 o 
   6   9  14     7385.23     7642.24    383.13 o 
   7   9  14      227.51      476.05    220.08 o 
   8   9  14     5095.28     5292.14    552.15 o 
   9   9  14       83.95      710.14    208.65 o 
  10   9  14     6352.27     6468.47    653.14 o 
   0  10  14    21834.38    23396.37    871.07 o 
   1  10  14       20.76      207.83    106.54 o 
   2  10  14    22243.56    23608.14    718.34 o 
   3  10  14      823.82      698.26     97.68 o 
   4  10  14    13748.12    13899.64    777.39 o 
   5  10  14     2198.78     1756.80    411.48 o 
   6  10  14     4360.72     3742.90    363.93 o 
   7  10  14     1024.08      816.26    257.00 o 
   8  10  14     1173.93      933.62    326.30 o 
   1  11  14     2560.96     2143.59    209.33 o 
   2  11  14     2096.83     1255.81    182.16 o 
   3  11  14     2334.86     2268.47    219.61 o 
   4  11  14     5501.37     5060.10    490.52 o 
   5  11  14     1583.16     1095.87    235.65 o 
   6  11  14     4709.76     3943.33    462.69 o 
   7  11  14      520.26      562.13    198.53 o 
   0  12  14    16118.36    14606.30   1725.36 o 
   1  12  14       70.21      657.23    162.50 o 
   2  12  14    12470.09    11746.08   1068.74 o 
   3  12  14      540.41      360.62    117.25 o 
   4  12  14     9765.35     8546.33    773.65 o 
   1   1  15      225.32      239.97     78.87 o 
   2   1  15      575.88      808.23    114.17 o 
   3   1  15      548.80      818.93    103.26 o 
   4   1  15     3503.56     3784.52    137.97 o 
   5   1  15     3234.50     3076.14    135.07 o 
   6   1  15     5004.65     5183.83    184.50 o 
   7   1  15       17.65      339.69     68.18 o 
   8   1  15     1424.65     2176.77    187.26 o 
   9   1  15      144.67      250.58     74.69 o 
  10   1  15     1194.49     1439.40    179.46 o 
  11   1  15      655.46      538.33    123.82 o 
  12   1  15     1461.58     1889.77    309.83 o 
  13   1  15       46.08      473.75    133.98 o 
  14   1  15      596.39      592.16    172.56 o 
   0   2  15    66954.24    70333.18   1124.01 o 
   1   2  15      249.85      216.67     77.30 o 
   2   2  15    35499.98    36246.24    503.84 o 
   3   2  15      865.57      754.12     91.58 o 
   4   2  15    33582.93    33568.22    408.90 o 
   5   2  15     3195.10     3418.74    162.44 o 
   6   2  15     6398.92     6186.42    218.64 o 
   7   2  15       69.91      368.30     94.20 o 
   8   2  15      621.61      728.94     91.63 o 
   9   2  15      768.47      896.86    110.98 o 
  10   2  15      599.32      523.60     93.04 o 
  11   2  15      554.33      769.54    164.85 o 
  12   2  15       34.49      214.46     93.58 o 
  13   2  15      380.09      552.05    160.22 o 
  14   2  15       51.74      341.65    192.57 o 
   1   3  15     1129.06     1587.74    114.16 o 
   2   3  15    20140.70    20397.51    265.03 o 
   3   3  15     6411.75     6232.28    240.40 o 
   4   3  15    21908.36    21385.48    380.54 o 
   5   3  15      279.59      498.28     80.26 o 
   6   3  15    30675.14    29948.68    455.19 o 
   7   3  15     1573.65     1427.87    108.99 o 
   8   3  15    22409.25    23120.37    450.67 o 
   9   3  15     1488.34     1340.70    125.93 o 
  10   3  15    21677.68    21809.09    518.86 o 
  11   3  15        4.85      213.54    104.20 o 
  12   3  15     9593.21    10077.43    477.26 o 
  13   3  15       29.50      249.30    137.07 o 
  14   3  15     3971.74     3810.42    363.49 o 
   0   4  15   139796.48   138858.72   1435.47 o 
   1   4  15      163.06      261.25     73.47 o 
   2   4  15    74046.27    73278.66    976.06 o 
   3   4  15     1259.67     1182.89     81.32 o 
   4   4  15    60830.16    62906.76    896.47 o 
   5   4  15     1625.22     1473.16    111.56 o 
   6   4  15    28261.69    28964.42    487.33 o 
   7   4  15     2139.89     1955.63    125.83 o 
   8   4  15     6566.24     6683.90    341.82 o 
   9   4  15     1198.68     1270.82    140.63 o 
  10   4  15      896.93      642.24    101.45 o 
  11   4  15      365.47      356.24     99.25 o 
  12   4  15      145.41      437.87    152.59 o 
  13   4  15      599.22      784.41    163.85 o 
   1   5  15     8114.56     8196.85    211.14 o 
   2   5  15     3189.77     3134.91    129.98 o 
   3   5  15    12591.12    13141.17    257.33 o 
   4   5  15    20206.06    19466.20    288.71 o 
   5   5  15     8629.60     8458.93    288.23 o 
   6   5  15    35540.62    35823.03    563.84 o 
   7   5  15      726.71      669.37     77.77 o 
   8   5  15    17336.71    17846.64    409.41 o 
   9   5  15      577.56      324.58     90.80 o 
  10   5  15    30435.07    32142.94    882.06 o 
  11   5  15      293.43      141.48    168.14 o 
  12   5  15    17398.23    18654.21    950.40 o 
  13   5  15      161.13      353.74    275.52 o 
   0   6  15    69259.95    70045.38   1054.71 o 
   1   6  15     1781.89     2125.95    128.31 o 
   2   6  15    78151.13    79405.93    797.92 o 
   3   6  15      692.32      662.40     88.29 o 
   4   6  15    75730.60    75499.84   1569.54 o 
   5   6  15     2695.58     2755.78    160.94 o 
   6   6  15    25465.73    24716.25    530.96 o 
   7   6  15      503.30      324.71     94.21 o 
   8   6  15     5646.01     5570.68    311.16 o 
   9   6  15      907.52      845.88    115.18 o 
  10   6  15     1085.33      873.55    134.07 o 
  11   6  15     1196.58      825.46    247.97 o 
  12   6  15      166.57      497.53    420.19 o 
   1   7  15     6318.78     6536.04    199.90 o 
   2   7  15     2701.67     2576.90    148.36 o 
   3   7  15      240.04      219.39     84.65 o 
   4   7  15    18615.95    17968.69    385.91 o 
   5   7  15     1249.01     1457.88    124.35 o 
   6   7  15    25265.14    25539.15    544.90 o 
   7   7  15       96.26      182.67    173.88 o 
   8   7  15    22230.45    22428.47    714.78 o 
   9   7  15       17.17      281.46     77.10 o 
  10   7  15    20384.95    21917.04   1033.79 o 
  11   7  15        6.96      328.57    235.67 o 
  12   7  15    10378.56    11056.81    843.08 o 
   0   8  15    32603.06    33976.00   1067.83 o 
   1   8  15      459.33      607.62     80.83 o 
   2   8  15    31054.49    30764.84    696.71 o 
   3   8  15      818.39      705.96     84.29 o 
   4   8  15    25921.31    26066.93    571.92 o 
   5   8  15     1229.10     1067.24    132.87 o 
   6   8  15     9201.32     8812.94    385.43 o 
   7   8  15     2450.88     2676.03    209.84 o 
   8   8  15     3276.47     3374.51    345.64 o 
   9   8  15      365.55      303.03    174.57 o 
  10   8  15      473.09      596.51    254.89 o 
  11   8  15      612.38      593.32    178.45 o 
   1   9  15       59.92      276.67    118.14 o 
   2   9  15     1011.22      915.80    104.58 o 
   3   9  15      274.49      359.85     69.59 o 
   4   9  15     5723.59     5354.32    344.86 o 
   5   9  15      876.82      485.96    102.99 o 
   6   9  15     5689.30     5862.99    612.83 o 
   7   9  15      301.36      306.84    188.21 o 
   8   9  15     7176.30     7431.49    875.99 o 
   9   9  15      201.79      893.04    275.11 o 
  10   9  15     6391.80     7119.90   1159.05 o 
   0  10  15    12207.19    13504.03    583.76 o 
   1  10  15      141.16      243.29     58.00 o 
   2  10  15     7022.40     7452.67    448.85 o 
   3  10  15        5.70      294.39    136.17 o 
   4  10  15     4670.61     4046.28    349.62 o 
   5  10  15      122.17      332.35    182.43 o 
   6  10  15     2493.63     1784.47    310.06 o 
   7  10  15       27.28      308.73    327.45 o 
   8  10  15     1010.10      585.78    433.62 o 
   1  11  15      594.01      282.16    109.73 o 
   2  11  15      251.82      434.65    119.33 o 
   3  11  15      566.05      915.88    238.59 o 
   4  11  15      231.28      454.79    201.09 o 
   5  11  15       81.06      328.66    212.42 o 
   6  11  15      329.55      431.39    591.32 o 
   0  12  15       17.15      835.54    295.17 o 
   1  12  15       66.77      393.56    148.64 o 
   2  12  15       92.90      529.34    177.28 o 
   3  12  15       47.76       15.28    245.56 o 
   4  12  15       10.97      108.67    230.55 o 
   0   0  16    24216.38    24094.47    556.99 o 
   1   0  16     2316.10     2712.46    214.36 o 
   2   0  16    88448.63    84693.80    954.74 o 
   3   0  16    10517.85    10360.41    348.03 o 
   4   0  16    32318.12    31089.88    442.24 o 
   5   0  16    19074.21    18515.37    401.08 o 
   6   0  16    16764.12    17043.91    392.43 o 
   7   0  16    27452.89    26463.48    494.78 o 
   8   0  16     4104.41     4192.33    307.25 o 
   9   0  16    23745.22    22886.88    714.41 o 
  10   0  16      476.65      278.01    154.19 o 
  11   0  16    20094.21    20817.91    913.80 o 
  12   0  16     1067.13     1221.99    213.55 o 
  13   0  16    10820.72    11928.61    846.44 o 
  14   0  16     1150.19      819.23    256.52 o 
   1   1  16    91486.08    92795.02    801.53 o 
   2   1  16      227.15      435.31     74.32 o 
   3   1  16   107613.35   112289.02    994.70 o 
   4   1  16    30353.19    30422.09    357.16 o 
   5   1  16    28134.63    28307.93    407.40 o 
   6   1  16    14741.96    14161.00    271.61 o 
   7   1  16    17712.42    17906.77    292.15 o 
   8   1  16    27630.22    26168.76    453.67 o 
   9   1  16     2564.65     3009.79    187.84 o 
  10   1  16    18857.99    19504.95    491.62 o 
  11   1  16      283.49      515.22    115.47 o 
  12   1  16    11311.64    10932.52    469.97 o 
  13   1  16       79.69      206.70    138.24 o 
  14   1  16     3013.90     2214.79    295.26 o 
   0   2  16    22137.64    20719.74    427.98 o 
   1   2  16      575.82      521.91     82.74 o 
   2   2  16    53913.17    51204.65    535.69 o 
   3   2  16     9162.49     9309.80    248.04 o 
   4   2  16    31467.42    29810.37    496.19 o 
   5   2  16    20377.82    19581.94    351.53 o 
   6   2  16    18252.29    18360.37    283.93 o 
   7   2  16    22670.93    23048.71    448.29 o 
   8   2  16     2975.04     2989.11    161.40 o 
   9   2  16    20503.38    20453.82    504.51 o 
  10   2  16      165.28      297.61    115.08 o 
  11   2  16    13641.72    13259.56    474.60 o 
  12   2  16      178.93      375.87    142.93 o 
  13   2  16     5900.70     5560.30    409.35 o 
  14   2  16      400.13      658.20    188.17 o 
   1   3  16    18293.70    17231.53    343.71 o 
   2   3  16     4998.45     5188.99    161.34 o 
   3   3  16    27860.37    27735.49    504.89 o 
   4   3  16    10123.24     9682.76    264.28 o 
   5   3  16    19941.79    20052.32    363.91 o 
   6   3  16    11715.52    12359.42    286.04 o 
   7   3  16     7627.83     7233.17    258.37 o 
   8   3  16     6362.00     6617.97    290.94 o 
   9   3  16     1345.81     1097.44    105.37 o 
  10   3  16     5913.15     5864.53    294.09 o 
  11   3  16       56.77      276.04     96.96 o 
  12   3  16     4400.62     4445.20    334.82 o 
  13   3  16      114.75      359.93    283.50 o 
   0   4  16    29206.15    28371.86    661.16 o 
   1   4  16      291.19      358.56     76.34 o 
   2   4  16    22674.24    22802.54    389.30 o 
   3   4  16     6511.45     6271.02    174.57 o 
   4   4  16    11140.04    11711.22    349.83 o 
   5   4  16     7700.20     7293.62    273.90 o 
   6   4  16     2919.86     2857.61    169.05 o 
   7   4  16     1981.25     1880.82    134.51 o 
   8   4  16      112.97      140.39    112.84 o 
   9   4  16     2397.18     2578.98    221.81 o 
  10   4  16      503.02      460.19    118.93 o 
  11   4  16     4618.38     4580.52    317.68 o 
  12   4  16        4.53      209.69    156.68 o 
  13   4  16     1313.09     1393.48    318.07 o 
   1   5  16     6904.80     7222.22    238.54 o 
   2   5  16      486.10      463.99     73.50 o 
   3   5  16     8355.52     9275.57    391.95 o 
   4   5  16      378.20      520.67    128.77 o 
   5   5  16     2941.75     2790.20    135.27 o 
   6   5  16     1272.51     1437.79    105.64 o 
   7   5  16      377.95      452.87     94.78 o 
   8   5  16     1020.44      865.34    119.92 o 
   9   5  16       63.09      236.84     82.56 o 
  10   5  16      460.45      716.66    134.56 o 
  11   5  16       62.30      291.95     99.78 o 
  12   5  16      525.46     1039.05    237.47 o 
  13   5  16        0.76      321.55    168.24 o 
   0   6  16      662.54      737.82    172.50 o 
   1   6  16      269.66      631.29    129.52 o 
   2   6  16      124.56     1033.90    118.88 o 
   3   6  16        4.74      227.16     75.34 o 
   4   6  16     1447.43     1696.28    129.14 o 
   5   6  16        7.52      194.85     98.01 o 
   6   6  16      178.86      434.00    157.00 o 
   7   6  16      295.07      424.17     77.44 o 
   8   6  16      114.89      300.40     86.00 o 
   9   6  16        0.26      382.19    139.33 o 
  10   6  16       41.16      142.84    142.44 o 
  11   6  16        7.15      538.99    261.37 o 
  12   6  16        4.45      774.90    212.57 o 
   1   7  16     1803.62     1961.11    153.01 o 
   2   7  16      361.66      573.73     80.74 o 
   3   7  16     5879.79     6088.08    310.34 o 
   4   7  16       65.94      425.89     83.49 o 
   5   7  16     4626.89     4968.51    305.37 o 
   6   7  16     1352.42     1310.27    166.16 o 
   7   7  16      392.51      551.15    108.81 o 
   8   7  16      307.64      551.91    147.47 o 
   9   7  16      217.86      229.02    111.98 o 
  10   7  16     1227.73     1470.53    316.74 o 
  11   7  16        1.19      164.04    178.68 o 
   0   8  16    17169.75    17418.84    638.36 o 
   1   8  16      783.41      843.79    101.79 o 
   2   8  16     6182.60     5988.21    317.44 o 
   3   8  16     3544.18     3318.18    186.16 o 
   4   8  16     6594.34     6037.26    299.37 o 
   5   8  16     2779.05     2461.64    192.43 o 
   6   8  16     1311.46     1407.30    175.56 o 
   7   8  16     1910.83     1930.34    194.48 o 
   8   8  16      504.64      500.09    170.79 o 
   9   8  16     2790.49     2393.49    345.45 o 
  10   8  16        8.39      -35.36    271.73 o 
   1   9  16    11465.29    11794.16    365.45 o 
   2   9  16     2675.07     2579.76    158.17 o 
   3   9  16    10525.80     9907.42    335.59 o 
   4   9  16     3007.61     2933.79    212.20 o 
   5   9  16     3802.72     3533.24    323.52 o 
   6   9  16     5306.71     4783.33    443.21 o 
   7   9  16      596.68      728.27    194.13 o 
   8   9  16     2129.90     1767.10    264.15 o 
   9   9  16      710.29     1241.86    308.54 o 
   0  10  16     7619.98     7871.54    552.88 o 
   1  10  16      369.13      473.89     95.81 o 
   2  10  16     5365.36     5228.38    310.26 o 
   3  10  16     1317.71      923.15    134.14 o 
   4  10  16     6383.86     6021.66    470.58 o 
   5  10  16     3740.30     3341.25    299.31 o 
   6  10  16     1688.28     1400.18    193.27 o 
   7  10  16     4335.66     4828.27    622.13 o 
   8  10  16      340.28      750.77    195.76 o 
   1  11  16     9792.37    10125.81    557.69 o 
   2  11  16      697.89      341.78    197.53 o 
   3  11  16    10760.10    10874.69    784.30 o 
   4  11  16     2439.60     1745.71    454.55 o 
   5  11  16     7227.35     7270.59    537.16 o 
   6  11  16     3831.87     2456.19    452.49 o 
   0  12  16     6793.04     6522.93    744.44 o 
   1  12  16      143.84      247.43    257.12 o 
   2  12  16     7667.69     6782.83    532.86 o 
   3  12  16     1013.12     1040.05    210.63 o 
   1   1  17     9909.27    10238.93    338.53 o 
   2   1  17      412.49      523.55    104.51 o 
   3   1  17     3404.31     4266.29    193.73 o 
   4   1  17      554.28      599.77     73.00 o 
   5   1  17     7111.60     7170.70    222.65 o 
   6   1  17      951.25      926.27    104.39 o 
   7   1  17     1712.02     1547.38    125.74 o 
   8   1  17       82.45      279.39    104.34 o 
   9   1  17       52.44      351.02     94.45 o 
  10   1  17      112.39      577.49    127.07 o 
  11   1  17       21.60      283.86    131.44 o 
  12   1  17        3.07      525.65    129.25 o 
  13   1  17       51.44      396.10    155.89 o 
  14   1  17        0.08      342.28    204.44 o 
   0   2  17     2022.10     1920.13    364.42 o 
   1   2  17     3749.89     3708.86    128.12 o 
   2   2  17     1491.44     1615.83    126.74 o 
   3   2  17     6895.99     7810.29    255.58 o 
   4   2  17      377.58      670.70     93.91 o 
   5   2  17     8759.30     8903.80    301.57 o 
   6   2  17       52.38      319.42     93.37 o 
   7   2  17    13709.57    14044.12    313.21 o 
   8   2  17      341.38      393.08     92.62 o 
   9   2  17     4896.97     4913.61    289.25 o 
  10   2  17      442.74      546.29     87.33 o 
  11   2  17     6892.18     7192.59    497.13 o 
  12   2  17        6.24       49.61    121.83 o 
  13   2  17     3553.67     4329.27    393.02 o 
  14   2  17       59.48      -37.14    215.60 o 
   1   3  17   102344.15   100995.61    929.01 o 
   2   3  17     1488.71     1444.01    109.67 o 
   3   3  17    39808.64    40983.00    673.74 o 
   4   3  17       36.48      256.62    111.80 o 
   5   3  17    36310.94    37149.80    585.25 o 
   6   3  17      255.62      410.47     83.67 o 
   7   3  17     9472.12     9409.16    278.82 o 
   8   3  17      158.48      532.25    141.66 o 
   9   3  17     1506.05     1676.92    150.56 o 
  10   3  17        8.88      408.24     88.55 o 
  11   3  17       58.61      264.98     79.13 o 
  12   3  17       68.93      596.05    149.22 o 
  13   3  17      206.29      640.49    157.55 o 
   0   4  17       26.04      181.70    179.99 o 
   1   4  17     3573.59     3789.85    139.20 o 
   2   4  17     3032.31     2926.94    136.16 o 
   3   4  17    20956.64    21979.89    449.83 o 
   4   4  17     2133.91     2203.15    149.68 o 
   5   4  17    33374.14    32863.16    513.44 o 
   6   4  17      656.56      622.55     97.74 o 
   7   4  17    31281.45    31075.26    650.26 o 
   8   4  17      712.91      728.67    114.60 o 
   9   4  17    29860.95    31009.93    738.00 o 
  10   4  17      860.23      598.51     97.89 o 
  11   4  17    18930.13    19900.09    770.84 o 
  12   4  17      309.34      420.09    137.56 o 
  13   4  17     9125.14     9209.78    799.77 o 
   1   5  17    66084.45    66618.62    763.55 o 
   2   5  17     1248.30     1322.36     94.63 o 
   3   5  17   101030.77   106548.01   1584.21 o 
   4   5  17      473.41      527.86    101.58 o 
   5   5  17    49350.01    50847.61    862.70 o 
   6   5  17     6155.51     5497.16    284.71 o 
   7   5  17     9040.84     9421.39    387.40 o 
   8   5  17      839.83      818.04    131.27 o 
   9   5  17     4513.24     4022.73    208.38 o 
  10   5  17      353.53      485.59     99.09 o 
  11   5  17      348.55      446.85    127.30 o 
  12   5  17       63.32      536.60    163.07 o 
   0   6  17       13.88      318.98     96.07 o 
   1   6  17      132.13      329.46     67.68 o 
   2   6  17      757.50      776.59     84.80 o 
   3   6  17    10326.04     9249.24    491.22 o 
   4   6  17      339.92      561.76    102.63 o 
   5   6  17    23655.30    23697.59    463.16 o 
   6   6  17       77.34      320.84     57.86 o 
   7   6  17    14454.77    14128.27    346.53 o 
   8   6  17     1292.32      976.93    109.87 o 
   9   6  17    29521.16    30042.65   1230.39 o 
  10   6  17       15.88      337.68    162.92 o 
  11   6  17    18270.77    18495.08    980.53 o 
  12   6  17      185.17      412.72    149.80 o 
   1   7  17    49788.09    51220.15    852.70 o 
   2   7  17      282.92      465.11     98.15 o 
   3   7  17    58728.13    58804.43   1869.16 o 
   4   7  17     1904.75     1428.96    124.79 o 
   5   7  17    25240.63    24380.83    521.03 o 
   6   7  17      250.43      247.88     90.57 o 
   7   7  17     8581.87     8729.48    327.69 o 
   8   7  17       24.69      124.34    136.01 o 
   9   7  17     1936.56     1398.47    230.77 o 
  10   7  17      329.16      619.11    237.31 o 
  11   7  17       14.39       11.00    217.52 o 
   0   8  17     1567.83     1209.78    174.78 o 
   1   8  17       25.84      291.91    110.30 o 
   2   8  17      753.58      631.61    101.53 o 
   3   8  17     4797.92     4395.76    213.49 o 
   4   8  17     2161.05     1777.63    185.66 o 
   5   8  17    15977.73    15576.88    445.08 o 
   6   8  17       18.30      184.77    128.29 o 
   7   8  17    10897.98    10575.81    444.35 o 
   8   8  17       18.42      221.97     99.66 o 
   9   8  17    14085.92    17326.14   1169.57 o 
  10   8  17        4.74       39.01    164.88 o 
   1   9  17    18519.05    18434.44    499.75 o 
   2   9  17        0.87      222.45     82.39 o 
   3   9  17    14673.48    14257.48    480.23 o 
   4   9  17      124.75      246.66    126.74 o 
   5   9  17     8655.83     7732.51    367.17 o 
   6   9  17     1027.80     1018.64    177.35 o 
   7   9  17     3513.02     2724.74    273.02 o 
   8   9  17       70.99      130.64    234.64 o 
   9   9  17     1201.93     1037.02    295.97 o 
   0  10  17        1.21      253.11    200.23 o 
   1  10  17      487.00      526.30    122.76 o 
   2  10  17       56.58      120.86    123.30 o 
   3  10  17     1800.31     1340.57    227.38 o 
   4  10  17      140.65      427.16    174.39 o 
   5  10  17     2526.23     2242.70    245.46 o 
   6  10  17       23.85      -36.43    182.51 o 
   7  10  17     2600.97     2360.00    527.55 o 
   8  10  17       10.33      -37.66    254.68 o 
   1  11  17     1943.55     2045.50    226.04 o 
   2  11  17      175.90      542.82    159.21 o 
   3  11  17      292.40      532.96    168.47 o 
   4  11  17       18.85      543.14    194.07 o 
   5  11  17     1013.76      717.22    384.41 o 
   6  11  17       48.24       42.16    374.89 o 
   0  12  17      205.71      231.78    246.93 o 
   1  12  17       28.62      185.93    164.83 o 
   2  12  17      136.27      375.13    259.39 o 
   0   0  18     6022.19     6679.30    343.26 o 
   1   0  18       62.19      312.61    120.37 o 
   2   0  18    49692.16    47932.72    638.82 o 
   3   0  18     2530.73     2055.57    157.47 o 
   4   0  18    14563.28    13948.63    375.58 o 
   5   0  18    16608.16    15810.72    365.71 o 
   6   0  18     9807.56     9948.20    278.40 o 
   7   0  18    44950.12    47062.62    906.23 o 
   8   0  18     9431.41     9610.36    354.92 o 
   9   0  18    29802.08    30918.27    977.21 o 
  10   0  18      260.18      196.42    170.10 o 
  11   0  18    29113.32    30460.71   1425.51 o 
  12   0  18      381.05      539.91    594.10 o 
  13   0  18     9802.75    10114.02    857.34 o 
  14   0  18        5.64      166.78    286.88 o 
   1   1  18    80019.03    74307.87    860.02 o 
   2   1  18     3466.20     3727.11    152.81 o 
   3   1  18    80962.57    81697.80    771.06 o 
   4   1  18    12913.58    12699.27    280.62 o 
   5   1  18    42160.56    41281.41    538.16 o 
   6   1  18    12319.04    11121.92    234.23 o 
   7   1  18    15023.35    14609.55    299.74 o 
   8   1  18    10455.31    10152.43    293.01 o 
   9   1  18     3087.03     3085.52    176.22 o 
  10   1  18     9716.62     9866.06    422.38 o 
  11   1  18       14.94      440.24    135.32 o 
  12   1  18     5275.52     4962.74    355.59 o 
  13   1  18      969.72      846.35    154.94 o 
  14   1  18     2282.99     1660.77    236.75 o 
   0   2  18    31919.02    30925.02    604.16 o 
   1   2  18     4221.77     4552.31    155.97 o 
   2   2  18    46336.18    46726.43    513.08 o 
   3   2  18    29414.74    29913.98    487.88 o 
   4   2  18    29108.75    29745.12    509.40 o 
   5   2  18    23735.07    22697.46    374.71 o 
   6   2  18     5767.69     6121.59    229.40 o 
   7   2  18    25004.56    24734.65    462.98 o 
   8   2  18     3334.43     3146.35    189.57 o 
   9   2  18    20026.24    19028.75    445.22 o 
  10   2  18      423.46      240.70     77.90 o 
  11   2  18    17151.07    17500.95    571.71 o 
  12   2  18       36.21      385.97    134.15 o 
  13   2  18     5613.61     6265.58    501.53 o 
   1   3  18    41263.19    38577.51    632.64 o 
   2   3  18      715.44      691.34     68.33 o 
   3   3  18    39373.10    38881.92    699.31 o 
   4   3  18     1132.93      979.86     98.85 o 
   5   3  18    20119.14    19344.16    379.76 o 
   6   3  18     6583.18     6006.61    243.30 o 
   7   3  18     4935.47     4533.58    263.17 o 
   8   3  18     2487.30     2939.87    226.53 o 
   9   3  18      321.75      354.55    103.93 o 
  10   3  18     3984.21     3855.17    269.67 o 
  11   3  18       40.27      347.21    111.78 o 
  12   3  18     4151.45     3982.18    335.33 o 
  13   3  18       80.68      521.12    142.36 o 
   0   4  18     8973.68     7844.43    298.70 o 
   1   4  18      128.86      298.99     70.49 o 
   2   4  18     2307.59     2344.07    209.82 o 
   3   4  18     5181.06     5560.85    254.57 o 
   4   4  18    11155.37    11686.42    423.22 o 
   5   4  18     8944.56     8397.64    363.80 o 
   6   4  18     1510.54     1399.31    126.67 o 
   7   4  18     6051.67     6377.49    365.19 o 
   8   4  18      331.81      289.72     97.82 o 
   9   4  18     3090.27     3079.83    267.34 o 
  10   4  18      598.09      908.08    172.34 o 
  11   4  18     4053.44     4099.51    356.69 o 
  12   4  18       15.29      255.87    176.43 o 
  13   4  18     2080.37     1330.93    321.36 o 
   1   5  18     8165.30     9325.24    274.81 o 
   2   5  18     1644.19     1398.99     96.89 o 
   3   5  18    11394.97    12432.80    350.61 o 
   4   5  18      547.04      606.85     99.33 o 
   5   5  18     1179.71     1510.61    150.34 o 
   6   5  18     2123.53     2789.80    235.78 o 
   7   5  18      789.19      898.14    136.79 o 
   8   5  18      355.91      616.12    114.83 o 
   9   5  18      291.11      535.06    101.73 o 
  10   5  18      697.54      714.79    178.84 o 
  11   5  18        0.13      238.67    107.73 o 
  12   5  18      371.31      630.47    174.43 o 
   0   6  18       19.99      761.96    165.68 o 
   1   6  18       15.17      230.89     77.32 o 
   2   6  18      437.13      733.25    101.86 o 
   3   6  18       11.75      107.37    111.15 o 
   4   6  18        8.41      288.32     84.48 o 
   5   6  18      921.07      948.12     99.28 o 
   6   6  18        9.45      386.36    158.87 o 
   7   6  18      166.27      261.26    189.12 o 
   8   6  18        3.00      415.64    116.11 o 
   9   6  18       82.49      678.71    187.14 o 
  10   6  18       48.24      357.22    136.05 o 
  11   6  18       43.00      895.28    241.61 o 
  12   6  18       18.65      325.51    215.41 o 
   1   7  18     8978.34     9541.33    265.92 o 
   2   7  18       20.37      409.35     78.86 o 
   3   7  18     4115.71     4054.71    259.71 o 
   4   7  18      955.06      872.64     99.83 o 
   5   7  18     4905.10     5087.37    266.01 o 
   6   7  18       12.63      305.62     71.30 o 
   7   7  18      722.49      673.75    117.09 o 
   8   7  18      319.97      327.51     72.05 o 
   9   7  18       17.10      124.36    186.35 o 
  10   7  18      429.23      959.66    243.88 o 
  11   7  18        1.62      153.87    254.86 o 
   0   8  18     2330.19     2592.84    234.91 o 
   1   8  18      257.12      293.96     66.66 o 
   2   8  18     1821.63     2008.32    136.81 o 
   3   8  18     1116.56      946.50    108.47 o 
   4   8  18     3586.10     3240.99    194.23 o 
   5   8  18     2802.74     2762.86    201.69 o 
   6   8  18      849.48      727.44    111.04 o 
   7   8  18     1025.05     1091.87    156.05 o 
   8   8  18      248.93      448.23    291.99 o 
   9   8  18     3454.80     4196.23    620.81 o 
  10   8  18      153.48      704.03    180.43 o 
   1   9  18     8349.19     8366.34    324.01 o 
   2   9  18      191.32      212.45     77.78 o 
   3   9  18    12186.28    11250.42    477.01 o 
   4   9  18     1236.61      627.02    126.54 o 
   5   9  18     6702.66     6305.35    421.79 o 
   6   9  18     2696.09     2645.39    354.83 o 
   7   9  18     1372.67     1341.97    242.12 o 
   8   9  18     1389.64     1237.94    253.16 o 
   9   9  18      247.00      840.71    231.60 o 
   0  10  18     4885.84     3877.13    329.23 o 
   1  10  18      276.14      199.44    105.56 o 
   2  10  18     5129.79     4440.55    294.98 o 
   3  10  18     4453.66     4464.34    371.75 o 
   4  10  18     4513.24     4036.86    315.62 o 
   5  10  18     7877.63     9209.42    741.13 o 
   6  10  18     2110.48     1626.34    346.75 o 
   7  10  18     5466.72     6215.87    595.79 o 
   1  11  18    14875.61    14548.48    702.53 o 
   2  11  18      412.94      316.47    210.14 o 
   3  11  18     9331.15     9378.40    536.79 o 
   4  11  18     1052.91      758.75    182.80 o 
   5  11  18     4051.87     3962.93    576.73 o 
   0  12  18     4765.87     4248.76    580.90 o 
   1  12  18      119.65      387.98    199.20 o 
   2  12  18     4538.83     3366.54    371.97 o 
   1   1  19     1264.99     1496.95    189.01 o 
   2   1  19     2681.61     3234.35    244.27 o 
   3   1  19     4848.52     4756.56    210.99 o 
   4   1  19     2082.99     1866.75    126.07 o 
   5   1  19      338.23      482.63     80.95 o 
   6   1  19     2217.82     2532.55    157.68 o 
   7   1  19     1220.14      719.52     96.93 o 
   8   1  19     3296.77     3641.50    231.31 o 
   9   1  19      731.33      386.86    106.99 o 
  10   1  19     1503.36     1614.34    201.93 o 
  11   1  19       81.35      372.76    151.75 o 
  12   1  19     1165.57     1466.62    210.81 o 
  13   1  19        3.60      315.30    192.35 o 
   0   2  19    20693.85    19388.41    563.74 o 
   1   2  19     3553.77     3473.20    148.60 o 
   2   2  19    44579.19    47408.21    848.76 o 
   3   2  19     1080.79     1175.18    145.25 o 
   4   2  19    10555.40    11519.67    453.11 o 
   5   2  19     4245.75     4600.89    201.86 o 
   6   2  19    11928.73    12302.87    419.58 o 
   7   2  19       57.15      290.14     87.94 o 
   8   2  19     3808.37     3738.84    230.01 o 
   9   2  19      332.42      501.43    122.30 o 
  10   2  19      216.67      395.99    137.91 o 
  11   2  19      106.92      629.57    150.11 o 
  12   2  19        4.42      226.48    160.95 o 
  13   2  19      129.36      396.08    136.21 o 
   1   3  19    11087.88    10693.19    265.37 o 
   2   3  19     1445.91     1461.62     87.03 o 
   3   3  19     8839.40     8506.17    400.14 o 
   4   3  19    10971.13    11289.00    400.09 o 
   5   3  19     1119.14     1244.24    133.04 o 
   6   3  19    14102.07    13100.34    365.96 o 
   7   3  19     2185.91     1975.72    142.65 o 
   8   3  19    19756.86    19987.73    665.96 o 
   9   3  19       23.39      355.79     96.18 o 
  10   3  19    11587.70    11583.67    437.64 o 
  11   3  19      248.38      371.34    114.60 o 
  12   3  19     8550.00     8626.65    742.79 o 
  13   3  19       31.92      414.06    134.81 o 
   0   4  19    51433.66    49083.76    967.10 o 
   1   4  19     1271.71     1464.60    101.93 o 
   2   4  19    73210.06    73514.80    939.81 o 
   3   4  19    12952.56    12146.39    282.54 o 
   4   4  19    49571.47    49561.93    775.01 o 
   5   4  19     7706.52     7602.60    312.36 o 
   6   4  19    14276.54    14009.09    366.61 o 
   7   4  19     2932.90     3127.22    227.36 o 
   8   4  19     3836.15     3438.95    221.27 o 
   9   4  19     7982.64     7757.37    381.28 o 
  10   4  19      591.76      534.35    120.49 o 
  11   4  19     3356.40     2987.34    439.55 o 
  12   4  19        4.76      333.99    315.39 o 
  13   4  19     1206.96      507.03    192.47 o 
   1   5  19     9535.02     8742.13    238.40 o 
   2   5  19     3917.95     4586.50    174.73 o 
   3   5  19     7652.13     6951.07    271.11 o 
   4   5  19    26599.24    25764.01    483.41 o 
   5   5  19     3311.56     3360.80    200.57 o 
   6   5  19    18999.41    19064.75    528.88 o 
   7   5  19       87.67      282.72     94.63 o 
   8   5  19    20242.51    21354.54    657.47 o 
   9   5  19      140.54      159.64     91.73 o 
  10   5  19    19274.10    21102.41    789.10 o 
  11   5  19       28.47      369.71    171.90 o 
  12   5  19    12174.21    12795.53    668.98 o 
   0   6  19    52167.21    52185.99   1081.38 o 
   1   6  19      154.14      384.18     75.40 o 
   2   6  19    50027.48    49721.79    779.03 o 
   3   6  19       44.18      212.10    108.90 o 
   4   6  19    58830.73    58249.99   1178.07 o 
   5   6  19     1312.14     1355.39    143.40 o 
   6   6  19    16676.68    16849.32    440.85 o 
   7   6  19     2883.19     2629.25    205.89 o 
   8   6  19     7991.79     7803.98    383.48 o 
   9   6  19     3503.85     3436.61    294.99 o 
  10   6  19      999.78      764.96    139.07 o 
  11   6  19     2097.20     1808.65    298.64 o 
  12   6  19      101.44       56.46    251.89 o 
   1   7  19     3564.79     3565.13    205.45 o 
   2   7  19     4879.53     4522.26    224.55 o 
   3   7  19     1276.21      900.07     96.67 o 
   4   7  19    12901.97    12396.70    305.93 o 
   5   7  19     6528.97     5899.84    323.78 o 
   6   7  19    15316.54    14590.88    414.96 o 
   7   7  19     2262.51     1770.33    213.44 o 
   8   7  19    13340.21    13525.24    541.94 o 
   9   7  19       10.64      329.16    151.61 o 
  10   7  19    15408.86    17533.16    977.33 o 
  11   7  19        5.67      231.09    181.88 o 
   0   8  19    31351.52    32601.11    895.42 o 
   1   8  19      376.15      364.71     77.40 o 
   2   8  19    25322.23    24962.50    564.45 o 
   3   8  19      413.90      385.81    109.02 o 
   4   8  19    21260.07    20043.64    640.25 o 
   5   8  19     1584.56     1019.54    126.07 o 
   6   8  19     6049.55     5882.43    339.39 o 
   7   8  19     1537.46     1301.28    177.27 o 
   8   8  19     2204.52     2156.00    331.56 o 
   9   8  19     1609.37     1255.50    261.40 o 
  10   8  19      566.67      351.21    271.18 o 
   1   9  19     5986.03     5575.72    312.46 o 
   2   9  19      356.34      321.32     76.46 o 
   3   9  19     2607.29     2119.64    231.22 o 
   4   9  19     2469.00     2216.15    232.42 o 
   5   9  19     1667.85      896.27    180.35 o 
   6   9  19     6316.52     6567.78    513.32 o 
   7   9  19      555.89      449.60    156.16 o 
   8   9  19     4532.69     4212.79    524.45 o 
   9   9  19       29.02      955.91    281.25 o 
   0  10  19     7559.45     7320.70    629.47 o 
   1  10  19       39.05      141.60    111.90 o 
   2  10  19     4499.54     4478.98    393.22 o 
   3  10  19      504.19      277.59    158.56 o 
   4  10  19     3364.13     3502.95    353.62 o 
   5  10  19      968.57     1116.15    229.65 o 
   6  10  19     1909.39     2291.70    359.90 o 
   7  10  19      270.78      469.88    281.06 o 
   1  11  19        8.67      133.47    136.03 o 
   2  11  19       95.65      467.01    132.63 o 
   3  11  19        6.31      507.80    128.57 o 
   4  11  19      299.23      417.07    141.02 o 
   5  11  19      103.63      560.08    307.01 o 
   0   0  20    98861.75   107074.05   3446.22 o 
   1   0  20      140.55      310.16     83.22 o 
   2   0  20   115677.44   115672.62   2478.43 o 
   3   0  20     6191.59     6334.02    249.40 o 
   4   0  20    71701.76    73064.87   1124.69 o 
   5   0  20     7365.16     7317.80    282.82 o 
   6   0  20    37860.50    38165.26    805.91 o 
   7   0  20     2373.59     2159.38    216.24 o 
   8   0  20     6005.16     5933.85    454.64 o 
   9   0  20     1181.72     1012.49    176.78 o 
  10   0  20     1180.24     1110.73    194.87 o 
  11   0  20     2447.81     2421.40    290.08 o 
  12   0  20      585.70      525.02    178.86 o 
  13   0  20      581.75     1042.38    276.34 o 
   1   1  20     9014.86     9168.98    293.51 o 
   2   1  20     9316.77     8880.67    255.60 o 
   3   1  20     5784.34     5676.30    206.81 o 
   4   1  20    18092.83    17638.37    303.04 o 
   5   1  20     3122.29     2960.65    120.17 o 
   6   1  20    44399.52    45308.34    648.71 o 
   7   1  20     1070.96     1122.97    142.23 o 
   8   1  20    29930.86    30302.14    749.49 o 
   9   1  20      539.60      441.64     98.21 o 
  10   1  20    25674.78    26107.85    785.02 o 
  11   1  20      660.26      429.05    161.59 o 
  12   1  20    18689.69    20281.49    827.50 o 
  13   1  20        5.23      319.87    249.24 o 
   0   2  20    64162.13    59463.39   1411.71 o 
   1   2  20       63.16      228.53     96.65 o 
   2   2  20    74234.48    73199.17   1187.35 o 
   3   2  20      128.63      427.92     97.19 o 
   4   2  20    47765.05    46527.91    665.33 o 
   5   2  20     2742.09     2735.64    149.10 o 
   6   2  20    26738.45    26676.53    546.66 o 
   7   2  20     1989.50     1684.83    148.53 o 
   8   2  20     5046.69     4499.41    303.33 o 
   9   2  20      814.49      912.20    110.62 o 
  10   2  20      679.34      569.48    111.13 o 
  11   2  20     1355.19      928.11    138.76 o 
  12   2  20       40.62      262.15    171.08 o 
  13   2  20      773.72      666.56    172.03 o 
   1   3  20     5667.51     5615.41    198.72 o 
   2   3  20     6418.11     6835.23    241.74 o 
   3   3  20     8542.06     8478.23    343.68 o 
   4   3  20    18597.72    17955.45    371.12 o 
   5   3  20     2799.36     2934.07    177.65 o 
   6   3  20    13030.12    12956.71    351.21 o 
   7   3  20     2509.09     2198.08    191.95 o 
   8   3  20    20633.60    21534.64    675.25 o 
   9   3  20      772.67      646.23    161.55 o 
  10   3  20    16337.48    16879.75    567.26 o 
  11   3  20       30.84      147.89    168.37 o 
  12   3  20     7980.73     7998.13    555.87 o 
  13   3  20      115.46      339.67    202.25 o 
   0   4  20    23488.09    24023.02    654.52 o 
   1   4  20      248.87      414.85     58.33 o 
   2   4  20    39418.18    38729.64    563.24 o 
   3   4  20      287.01      556.20    104.65 o 
   4   4  20    19580.57    20000.44    500.37 o 
   5   4  20       21.09      293.79    102.89 o 
   6   4  20     3908.35     3617.80    245.56 o 
   7   4  20      202.72      344.79    117.79 o 
   8   4  20     1272.91      918.69    142.12 o 
   9   4  20     1217.64      868.91    141.43 o 
  10   4  20      135.65      349.28    124.34 o 
  11   4  20      425.58      972.54    173.33 o 
  12   4  20       40.05      673.45    198.27 o 
   1   5  20      137.96      211.03    103.25 o 
   2   5  20        6.76      232.87     86.10 o 
   3   5  20      570.54      543.99     92.00 o 
   4   5  20     2000.64     2117.61    190.00 o 
   5   5  20      181.86      645.93    132.52 o 
   6   5  20      387.07      772.28    212.60 o 
   7   5  20       33.67      256.27    123.88 o 
   8   5  20      466.52      618.23    237.20 o 
   9   5  20       19.49      530.16    101.35 o 
  10   5  20     1021.63     1459.92    266.27 o 
  11   5  20      101.88      446.77    170.06 o 
  12   5  20      424.94      811.98    175.40 o 
   0   6  20      777.22     1347.35    220.60 o 
   1   6  20      505.13      454.68     76.35 o 
   2   6  20      142.64      689.35    110.95 o 
   3   6  20      176.60      283.50    111.78 o 
   4   6  20      841.18     1157.10    123.25 o 
   5   6  20      289.11      502.63    144.56 o 
   6   6  20        0.32      448.55    167.64 o 
   7   6  20        2.24       98.40    131.50 o 
   8   6  20       45.12      258.15    109.54 o 
   9   6  20        0.85      388.83    137.77 o 
  10   6  20        5.43      -16.15    165.04 o 
  11   6  20       10.14      516.80    330.80 o 
   1   7  20      247.03      613.48     89.04 o 
   2   7  20      285.89      448.11    122.21 o 
   3   7  20       60.31      204.50    104.66 o 
   4   7  20      560.71      524.41     92.35 o 
   5   7  20       82.47      132.66     93.81 o 
   6   7  20      123.74      606.56    158.39 o 
   7   7  20      530.23      377.15    111.10 o 
   8   7  20     1688.87     1572.36    232.47 o 
   9   7  20      167.81      378.97    180.70 o 
  10   7  20      587.69     1260.91    300.80 o 
  11   7  20       38.55      268.70    385.88 o 
   0   8  20     8325.27     8628.32    496.66 o 
   1   8  20      115.57      204.75    168.72 o 
   2   8  20    10932.27    11600.91    357.92 o 
   3   8  20      236.35      279.15     87.66 o 
   4   8  20     8251.39     8113.85    397.61 o 
   5   8  20      910.80      536.93    128.92 o 
   6   8  20     2326.93     2064.54    199.22 o 
   7   8  20      162.53      259.33    118.91 o 
   8   8  20     1186.37     1212.37    235.53 o 
   9   8  20       72.58      438.93    305.67 o 
  10   8  20       25.01      511.92    218.73 o 
   1   9  20      966.65      702.63    114.96 o 
   2   9  20     2355.24     1907.46    165.92 o 
   3   9  20     1070.62      829.76    171.53 o 
   4   9  20     6451.70     6391.65    414.52 o 
   5   9  20      957.29      611.05    134.58 o 
   6   9  20     3884.29     4733.23    507.13 o 
   7   9  20      265.74      597.08    188.23 o 
   8   9  20     6246.87     6543.33    715.02 o 
   0  10  20    12752.37    13909.13    792.14 o 
   1  10  20        0.96      211.13     84.97 o 
   2  10  20    17537.59    17360.58    636.41 o 
   3  10  20      236.80      261.54    180.28 o 
   4  10  20    11156.92    10737.78    590.63 o 
   5  10  20      513.65      769.48    186.17 o 
   6  10  20     3638.89     2069.60    430.73 o 
   7  10  20      358.89      758.13    232.07 o 
   1  11  20      755.54      460.77    243.65 o 
   2  11  20      755.73      768.90    162.78 o 
   3  11  20     1303.05      848.25    146.74 o 
   4  11  20     4271.39     3664.41    434.06 o 
   5  11  20      915.88      840.85    223.26 o 
   1   1  21     9459.26    10938.81    598.50 o 
   2   1  21      755.95      548.27     94.98 o 
   3   1  21    12605.00    12467.23    517.31 o 
   4   1  21       19.60      358.32     75.71 o 
   5   1  21     2364.58     2735.83    148.08 o 
   6   1  21     2533.35     2752.02    166.96 o 
   7   1  21      588.42      570.09    100.29 o 
   8   1  21      147.61      324.71    128.42 o 
   9   1  21       67.44      222.10    109.73 o 
  10   1  21      397.29      751.91    165.40 o 
  11   1  21        0.65      123.08    120.43 o 
  12   1  21      297.53     1178.38    293.76 o 
  13   1  21       18.15      148.42    191.60 o 
   0   2  21    13817.52    13031.53    499.95 o 
   1   2  21      632.40      644.86     76.76 o 
   2   2  21    14401.56    14342.39    373.25 o 
   3   2  21     2171.97     2026.58    128.72 o 
   4   2  21    11104.87    10920.33    277.23 o 
   5   2  21     5511.37     5043.25    261.03 o 
   6   2  21     1209.25     1174.81    138.91 o 
   7   2  21     5088.76     5804.17    351.96 o 
   8   2  21     3426.80     3262.43    253.06 o 
   9   2  21     9344.72    10147.58    537.97 o 
  10   2  21     1172.33     1086.45    138.57 o 
  11   2  21     4875.68     5009.73    408.38 o 
  12   2  21       31.96      190.99    222.91 o 
  13   2  21     1485.73     1602.73    351.64 o 
   1   3  21    25056.97    24631.89    415.72 o 
   2   3  21     6413.55     6470.50    228.97 o 
   3   3  21    25859.37    26243.47    792.57 o 
   4   3  21     6691.45     6838.76    280.89 o 
   5   3  21    14650.42    13630.23    345.84 o 
   6   3  21     7233.87     7663.33    329.91 o 
   7   3  21     6056.12     5770.07    338.63 o 
   8   3  21     4380.88     5469.34    404.05 o 
   9   3  21     2029.77     1468.45    167.42 o 
  10   3  21     5660.89     5717.22    433.99 o 
  11   3  21       80.96       83.98    156.89 o 
  12   3  21     2632.20     1651.18    378.08 o 
  13   3  21      103.73      300.84    233.77 o 
   0   4  21    28299.94    28252.76    567.64 o 
   1   4  21       37.07      215.29     73.65 o 
   2   4  21    20294.22    19439.62    333.57 o 
   3   4  21     4674.15     4427.96    206.74 o 
   4   4  21    19213.94    19261.84    429.16 o 
   5   4  21    12648.66    12860.80    331.03 o 
   6   4  21     4091.65     4239.11    299.47 o 
   7   4  21     6961.40     6831.09    610.41 o 
   8   4  21       92.41      340.48    103.89 o 
   9   4  21    11145.91    11462.18    495.98 o 
  10   4  21      495.68      528.68    137.85 o 
  11   4  21     9851.31    10339.90    562.22 o 
  12   4  21      392.16      512.41    154.31 o 
   1   5  21    43375.89    44945.76    700.01 o 
   2   5  21     4654.17     4923.80    193.55 o 
   3   5  21    27200.41    27203.94    501.07 o 
   4   5  21     9545.99     9518.80    286.62 o 
   5   5  21    27400.75    27299.49    653.03 o 
   6   5  21     9371.34     9461.27    333.71 o 
   7   5  21     7113.68     6170.29    329.93 o 
   8   5  21    13462.63    13890.83    506.69 o 
   9   5  21     3353.06     3036.13    281.60 o 
  10   5  21     8055.86     8099.64    481.28 o 
  11   5  21      145.51      236.03    203.40 o 
  12   5  21     4828.30     3934.01    373.28 o 
   0   6  21    19697.24    19561.26    603.72 o 
   1   6  21      984.36      928.86     99.49 o 
   2   6  21    14085.81    13737.34    328.35 o 
   3   6  21     5612.26     5075.88    241.87 o 
   4   6  21    11236.48    10942.46    360.36 o 
   5   6  21    24046.32    23371.52    554.33 o 
   6   6  21     9699.02     9669.83    465.35 o 
   7   6  21    14584.04    14641.34    536.93 o 
   8   6  21     1793.51     1833.62    205.57 o 
   9   6  21    10452.51    10824.58    483.00 o 
  10   6  21       50.94       84.11    142.97 o 
  11   6  21     9673.92     9641.26    695.99 o 
   1   7  21    34209.21    35701.16    648.23 o 
   2   7  21     2951.61     3043.01    164.60 o 
   3   7  21    26089.67    25315.46    496.85 o 
   4   7  21     1486.97     1161.17    152.28 o 
   5   7  21    20582.58    19082.85    603.47 o 
   6   7  21     2101.79     2204.42    213.15 o 
   7   7  21     1890.31     1630.23    203.91 o 
   8   7  21     7590.12     7795.84    491.19 o 
   9   7  21     1299.43      805.29    277.75 o 
  10   7  21     5491.05     5572.17    529.49 o 
   0   8  21     7826.48     7367.97    435.65 o 
   1   8  21      833.71      680.26     88.98 o 
   2   8  21    10855.91    10875.64    351.74 o 
   3   8  21     1957.16     1710.76    140.39 o 
   4   8  21     9889.47     8981.46    366.41 o 
   5   8  21     4853.37     4404.04    284.70 o 
   6   8  21     3878.95     3673.52    364.29 o 
   7   8  21     4743.69     5011.27    444.19 o 
   8   8  21     1296.56     1135.50    199.46 o 
   9   8  21     6026.07     5974.86    649.65 o 
   1   9  21    10807.70    10042.56    352.14 o 
   2   9  21      306.70      363.56     93.04 o 
   3   9  21     5428.23     5768.18    365.19 o 
   4   9  21     2342.50     2150.28    244.35 o 
   5   9  21     4424.97     4932.69    575.10 o 
   6   9  21     3715.16     3826.78    401.90 o 
   7   9  21     1576.35     1185.99    239.62 o 
   8   9  21     1903.25     1786.58    491.21 o 
   0  10  21     4744.13     4740.15    394.78 o 
   1  10  21       13.00      357.81    110.57 o 
   2  10  21     2408.27     2311.32    287.82 o 
   3  10  21      497.29      505.92    118.54 o 
   4  10  21     1239.54     1011.98    183.30 o 
   5  10  21      850.41      855.98    189.97 o 
   6  10  21       37.78      -92.50    342.94 o 
   1  11  21      367.46      537.07    146.29 o 
   2  11  21        1.49      -48.13    150.10 o 
   3  11  21      355.47      461.46    179.43 o 
   4  11  21      164.38      621.70    354.36 o 
   0   0  22     2795.78     2625.05    271.35 o 
   1   0  22     1535.41     1546.61    147.07 o 
   2   0  22       38.79       72.98    137.25 o 
   3   0  22    14494.31    14217.65    365.15 o 
   4   0  22       52.13      221.23    101.15 o 
   5   0  22    20753.94    20474.98    547.56 o 
   6   0  22        2.87      136.70    113.27 o 
   7   0  22    33917.51    34042.21    846.83 o 
   8   0  22      418.93      387.67    126.90 o 
   9   0  22    27924.66    29577.67    968.83 o 
  10   0  22      959.06      357.49    213.00 o 
  11   0  22    24455.73    25318.66   2718.31 o 
  12   0  22      136.46       80.01    201.67 o 
  13   0  22    11778.52    12080.24   1127.72 o 
   1   1  22    89206.52    89095.61   1798.65 o 
   2   1  22     1220.29     1165.86     99.76 o 
   3   1  22    88120.98    88222.61   1500.74 o 
   4   1  22      269.37      515.52     83.36 o 
   5   1  22    36325.71    35858.80    560.69 o 
   6   1  22      385.93      311.42     85.43 o 
   7   1  22    21096.30    20517.67    420.99 o 
   8   1  22        5.47      -66.01    142.39 o 
   9   1  22     2213.88     2209.29    197.57 o 
  10   1  22      272.38      393.81     92.14 o 
  11   1  22       12.68      253.65    128.01 o 
  12   1  22        0.00      364.65    208.64 o 
  13   1  22      624.43      815.42    266.97 o 
   0   2  22      284.55      319.41     91.58 o 
   1   2  22     1619.50     1987.93    114.63 o 
   2   2  22        0.41      309.64     78.31 o 
   3   2  22    20708.72    20936.82    374.40 o 
   4   2  22        9.44      300.16    146.04 o 
   5   2  22    25808.56    24637.35    484.80 o 
   6   2  22       80.80      409.98    115.65 o 
   7   2  22    32066.07    32579.93    872.54 o 
   8   2  22      218.29      370.15    115.12 o 
   9   2  22    19357.96    19733.93    758.74 o 
  10   2  22      711.97      592.67    110.48 o 
  11   2  22    17226.25    17151.56    767.94 o 
  12   2  22        3.74      342.98    219.95 o 
  13   2  22     7487.13     7873.18    605.74 o 
   1   3  22    46659.43    45972.25    643.39 o 
   2   3  22     3489.93     4162.18    157.34 o 
   3   3  22    60814.77    61229.96    908.34 o 
   4   3  22      420.24      511.54    112.49 o 
   5   3  22    16855.62    15942.78    389.95 o 
   6   3  22      174.13      402.76    158.25 o 
   7   3  22     6218.11     6233.85    409.98 o 
   8   3  22      859.96      916.02    185.57 o 
   9   3  22     1756.24     1374.58    154.97 o 
  10   3  22       16.82      517.72    105.03 o 
  11   3  22      256.41      292.59    188.30 o 
  12   3  22        5.06      195.35    265.63 o 
   0   4  22      904.11     1168.68    155.40 o 
   1   4  22      199.91      292.88     63.66 o 
   2   4  22       80.65      258.35     90.94 o 
   3   4  22     4437.63     4431.94    237.15 o 
   4   4  22       15.52      265.18    134.35 o 
   5   4  22     4147.89     4095.49    324.20 o 
   6   4  22       20.74      461.26    104.78 o 
   7   4  22    11005.27    10822.91    475.45 o 
   8   4  22      954.24      723.70    112.62 o 
   9   4  22     5865.88     6166.34    507.15 o 
  10   4  22       46.38      214.70    115.89 o 
  11   4  22     4917.40     6023.74    680.75 o 
  12   4  22       12.24      751.61    214.49 o 
   1   5  22     2493.70     3395.15    227.32 o 
   2   5  22      773.98      712.19     96.27 o 
   3   5  22     3884.35     4034.09    297.63 o 
   4   5  22      686.75     1038.85    138.44 o 
   5   5  22     1063.59     1440.88    189.51 o 
   6   5  22        0.19      122.85    135.85 o 
   7   5  22     1602.69     1277.86    159.01 o 
   8   5  22       63.20      357.66    276.35 o 
   9   5  22      143.74      439.96    121.25 o 
  10   5  22       83.84      475.08    183.29 o 
  11   5  22       39.22      242.52    210.06 o 
   0   6  22      749.18      962.93    168.74 o 
   1   6  22       13.19      256.52    106.91 o 
   2   6  22       10.11      408.53     89.49 o 
   3   6  22      574.15      487.75    135.09 o 
   4   6  22      272.70      220.30    153.49 o 
   5   6  22     1413.09      892.89    141.24 o 
   6   6  22        0.30      198.57    223.36 o 
   7   6  22       92.31      477.64    139.24 o 
   8   6  22        0.48      351.89    113.41 o 
   9   6  22      123.30      239.17    278.56 o 
  10   6  22       61.77      356.29    143.07 o 
  11   6  22        0.42      367.58    593.07 o 
   1   7  22     4283.61     4989.11    277.35 o 
   2   7  22      258.45      430.84     84.54 o 
   3   7  22     1846.90     1970.44    276.02 o 
   4   7  22       72.86       94.15    120.75 o 
   5   7  22     1926.37     1750.97    267.58 o 
   6   7  22      177.27       32.63    124.63 o 
   7   7  22      325.71      658.52    152.28 o 
   8   7  22      102.39      512.17    141.33 o 
   9   7  22      142.55      391.95    274.17 o 
  10   7  22       19.51      683.30    309.72 o 
   0   8  22      522.17      576.53    121.89 o 
   1   8  22       43.97      386.82     89.88 o 
   2   8  22        6.68      328.50    127.60 o 
   3   8  22      372.48      563.39    115.90 o 
   4   8  22       28.21      294.74     75.02 o 
   5   8  22     1272.14     1417.28    196.51 o 
   6   8  22      171.40      366.67    155.06 o 
   7   8  22     1366.51     1367.78    199.24 o 
   8   8  22      435.15       80.04    230.39 o 
   9   8  22     3405.35     3860.65    672.46 o 
   1   9  22    14301.04    14053.80    478.62 o 
   2   9  22      233.07      414.98     85.55 o 
   3   9  22    12265.53    11890.42    555.77 o 
   4   9  22       44.92      324.58    140.67 o 
   5   9  22    10452.98     9409.66    599.72 o 
   6   9  22        1.27      506.25    232.35 o 
   7   9  22     2723.88     2420.91    383.37 o 
   8   9  22        0.82      222.73    184.43 o 
   0  10  22      263.68      592.16    157.24 o 
   1  10  22      571.74      466.23    118.46 o 
   2  10  22        6.71      135.98    208.61 o 
   3  10  22     2549.50     1569.90    264.72 o 
   4  10  22       27.82      581.39    259.91 o 
   5  10  22     7222.25     7857.21    537.70 o 
   6  10  22       18.97      296.21    235.70 o 
   1  11  22    14225.23    13144.31    663.93 o 
   2  11  22      153.57      210.61    140.66 o 
   3  11  22    10704.52    10133.09    795.43 o 
   1   1  23     6443.69     7075.91    442.02 o 
   2   1  23      240.72      523.68     90.33 o 
   3   1  23     2748.02     3438.91    254.50 o 
   4   1  23     1779.64     1822.60    206.08 o 
   5   1  23     4242.05     3875.69    237.49 o 
   6   1  23     2295.10     2046.46    190.30 o 
   7   1  23     1244.48     1154.47    162.96 o 
   8   1  23     2150.23     2196.54    214.96 o 
   9   1  23     1279.72      988.00    129.18 o 
  10   1  23     1962.27     1840.80    230.67 o 
  11   1  23      340.63      261.16    105.42 o 
  12   1  23      332.27      595.13    202.63 o 
  13   1  23       17.00      169.22    362.55 o 
   0   2  23     3872.43     3516.49    337.77 o 
   1   2  23     2985.07     3217.14    150.63 o 
   2   2  23     2591.73     2714.32    225.03 o 
   3   2  23       80.26      337.79     84.87 o 
   4   2  23     9144.37     8677.47    363.72 o 
   5   2  23     3721.55     3833.62    249.88 o 
   6   2  23     2364.01     2209.08    191.55 o 
   7   2  23     5254.74     5533.14    385.95 o 
   8   2  23     1639.95     1117.24    190.56 o 
   9   2  23     3502.85     3252.97    355.87 o 
  10   2  23      804.16      634.59    204.95 o 
  11   2  23     3572.83     3440.74    407.65 o 
  12   2  23       85.04      356.21    149.27 o 
   1   3  23    36190.75    35654.18    569.98 o 
   2   3  23       30.20       89.47     93.77 o 
   3   3  23    20141.19    21332.79    755.48 o 
   4   3  23     1471.35     1286.82    113.89 o 
   5   3  23    20896.63    20324.12    515.68 o 
   6   3  23     4570.15     4327.52    306.83 o 
   7   3  23     2440.65     2433.64    193.36 o 
   8   3  23     1714.25     1600.10    182.39 o 
   9   3  23      317.45      460.50    151.86 o 
  10   3  23     3606.44     3529.45    368.14 o 
  11   3  23        0.99      330.84    130.93 o 
  12   3  23     3117.95     2765.66    350.22 o 
   0   4  23    18380.50    18750.53    501.76 o 
   1   4  23     4365.83     4611.00    194.88 o 
   2   4  23    24540.79    24156.97    439.06 o 
   3   4  23    11132.85    11943.78    349.02 o 
   4   4  23    21902.25    21480.77    495.78 o 
   5   4  23    16307.98    16044.39    495.12 o 
   6   4  23     4771.57     4419.05    347.63 o 
   7   4  23    15063.57    15208.43    679.18 o 
   8   4  23     3169.27     3047.15    246.11 o 
   9   4  23    11527.45    12821.60    591.13 o 
  10   4  23      777.88      543.67    117.75 o 
  11   4  23     9124.09     8723.84    579.76 o 
  12   4  23       54.75      338.45    146.95 o 
   1   5  23    35000.45    35741.76    568.28 o 
   2   5  23     1694.11     1781.52    117.45 o 
   3   5  23    23554.96    23168.99    523.42 o 
   4   5  23     2436.03     2336.14    199.77 o 
   5   5  23    15740.87    14845.62    419.55 o 
   6   5  23     8751.16     8393.31    484.82 o 
   7   5  23     4053.66     4282.44    285.86 o 
   8   5  23     9525.80    10075.61    469.60 o 
   9   5  23      353.22      410.10    115.84 o 
  10   5  23     4698.95     5291.71    399.73 o 
  11   5  23      147.91      308.04    226.53 o 
   0   6  23    21244.41    22087.28    673.06 o 
   1   6  23      354.99      496.74    114.73 o 
   2   6  23    18885.95    18742.45    427.27 o 
   3   6  23     7537.42     6558.05    312.23 o 
   4   6  23     6640.18     6059.28    308.91 o 
   5   6  23     7819.62     7541.01    412.89 o 
   6   6  23     2638.22     2926.75    236.86 o 
   7   6  23    12489.10    12497.17    535.88 o 
   8   6  23     3006.61     3043.26    300.56 o 
   9   6  23    15624.10    16120.16    743.53 o 
  10   6  23      765.19      625.17    177.62 o 
  11   6  23     8450.32     8231.51    609.87 o 
   1   7  23    23782.48    23942.25    522.91 o 
   2   7  23      652.42      564.49     94.33 o 
   3   7  23    21478.03    20538.47    489.90 o 
   4   7  23     5540.89     4647.10    250.42 o 
   5   7  23    14005.87    13097.25    538.72 o 
   6   7  23     4895.33     4623.34    383.85 o 
   7   7  23     6376.76     6323.73    417.19 o 
   8   7  23     4523.82     4624.40    391.46 o 
   9   7  23      679.00      972.57    180.67 o 
  10   7  23     3181.15     2885.69    405.30 o 
   0   8  23    10252.06    10018.02    486.53 o 
   1   8  23      322.27      528.88    131.80 o 
   2   8  23    10774.11    10763.56    428.65 o 
   3   8  23     2923.79     2663.11    193.36 o 
   4   8  23     8535.67     7734.73    405.35 o 
   5   8  23     4550.25     4762.79    473.04 o 
   6   8  23     3051.49     2680.57    246.62 o 
   7   8  23     3521.02     3711.23    329.92 o 
   8   8  23     1111.11     1115.90    204.68 o 
   9   8  23     6594.24     6679.20    527.15 o 
   1   9  23    10445.38    10194.43    386.58 o 
   2   9  23      146.03      175.88    123.77 o 
   3   9  23     8368.43     7828.42    431.57 o 
   4   9  23     1496.64      928.01    156.36 o 
   5   9  23     4457.45     4709.84    511.82 o 
   6   9  23      756.22      769.85    176.00 o 
   7   9  23      871.82      962.34    299.16 o 
   0  10  23      579.75      669.89    171.54 o 
   1  10  23       58.53      392.35    134.75 o 
   2  10  23     1111.00     1223.63    231.51 o 
   3  10  23      429.69      677.35    162.55 o 
   4  10  23     1567.27     1084.40    247.97 o 
   5  10  23     3213.30     2540.10    322.81 o 
   6  10  23      247.37      328.81    155.75 o 
   1  11  23      509.17      865.42    178.37 o 
   2  11  23        2.77       98.64    272.38 o 
   0   0  24    74650.23    77144.99   2353.98 o 
   1   0  24      522.62      553.39    155.62 o 
   2   0  24    98464.91    96722.59   2059.95 o 
   3   0  24       88.31      177.82    136.34 o 
   4   0  24    58222.00    59893.34   1131.51 o 
   5   0  24     3949.74     3672.13    266.13 o 
   6   0  24    13590.86    12950.42    443.96 o 
   7   0  24     3783.19     3481.98    295.91 o 
   8   0  24     8662.40     8482.09    556.17 o 
   9   0  24     1183.35      720.49    235.59 o 
  10   0  24     2321.49     1707.34    241.03 o 
  11   0  24     1902.81     1649.47    303.17 o 
  12   0  24       54.85       -2.30    296.59 o 
   1   1  24     4968.96     4571.90    216.62 o 
   2   1  24     2624.64     2513.75    133.14 o 
   3   1  24     6578.87     6378.20    236.61 o 
   4   1  24    25803.72    25683.36    507.13 o 
   5   1  24     3637.84     2785.60    202.96 o 
   6   1  24    22356.22    21986.25    608.71 o 
   7   1  24      398.11      405.19    123.38 o 
   8   1  24    20284.91    19002.19    443.84 o 
   9   1  24        0.63      128.18    137.50 o 
  10   1  24    22532.64    23736.05    840.21 o 
  11   1  24      275.69      283.31    160.22 o 
  12   1  24    11186.39    11646.91    649.73 o 
   0   2  24    60400.85    62084.73   1523.40 o 
   1   2  24     3921.28     3964.11    163.00 o 
   2   2  24    62094.46    61303.88    960.48 o 
   3   2  24     3437.86     3646.58    171.96 o 
   4   2  24    36844.45    38094.50    900.82 o 
   5   2  24      643.90      714.58     92.95 o 
   6   2  24    18067.22    16715.46    555.87 o 
   7   2  24     3092.51     3188.86    289.17 o 
   8   2  24     3786.43     3402.08    277.51 o 
   9   2  24     3216.65     3136.46    284.10 o 
  10   2  24      555.42      413.34    162.10 o 
  11   2  24     1652.25     1320.05    221.61 o 
  12   2  24       35.15      267.91    203.17 o 
   1   3  24     3549.61     3546.96    208.73 o 
   2   3  24     3949.76     3936.97    172.24 o 
   3   3  24     1322.09     1171.56    149.70 o 
   4   3  24     7388.18     7154.71    284.06 o 
   5   3  24     1645.79     1445.63    214.99 o 
   6   3  24    17938.51    16556.54    584.87 o 
   7   3  24      848.12      978.54    150.24 o 
   8   3  24    12899.84    13289.94    777.44 o 
   9   3  24        0.75       59.83    134.63 o 
  10   3  24    10348.89     9681.31    608.82 o 
  11   3  24        9.19      317.46    181.73 o 
  12   3  24     5384.23     5643.48    466.18 o 
   0   4  24    20752.78    21152.83    586.11 o 
   1   4  24       68.19      265.97    114.04 o 
   2   4  24    11173.07    11308.96    335.95 o 
   3   4  24     1287.28     1100.63    153.42 o 
   4   4  24     4315.06     3991.08    314.72 o 
   5   4  24       15.64      216.25    117.67 o 
   6   4  24    12472.21    11874.40    469.43 o 
   7   4  24      827.51      740.64    143.90 o 
   8   4  24     1442.41     1033.08    144.97 o 
   9   4  24      592.52      785.60    207.29 o 
  10   4  24      196.09      385.86    127.98 o 
  11   4  24      160.28      387.83    200.30 o 
  12   4  24       49.94      215.14    221.94 o 
   1   5  24     1159.70     1115.26    128.55 o 
   2   5  24      374.86      559.91    126.12 o 
   3   5  24      646.78      582.23    135.36 o 
   4   5  24       18.09      275.62    200.27 o 
   5   5  24        3.16      273.75    236.92 o 
   6   5  24     1786.67     1374.55    253.10 o 
   7   5  24       26.55      451.64    102.67 o 
   8   5  24      849.64      920.02    218.47 o 
   9   5  24      388.24      312.78    158.80 o 
  10   5  24      609.98      472.16    185.97 o 
  11   5  24        2.52      131.18    133.70 o 
   0   6  24      344.19     1000.43    219.33 o 
   1   6  24      103.24      459.35     81.01 o 
   2   6  24       59.86      469.17     92.93 o 
   3   6  24      121.84      370.94    140.36 o 
   4   6  24      116.71      276.60     99.36 o 
   5   6  24        7.53       24.42    157.41 o 
   6   6  24      237.86      600.73    125.99 o 
   7   6  24        0.10      274.65    234.91 o 
   8   6  24       67.01      136.27    166.56 o 
   9   6  24        3.23      711.77    211.11 o 
  10   6  24      240.82      618.64    164.09 o 
   1   7  24      781.64      753.37    119.91 o 
   2   7  24      107.24      179.05    102.61 o 
   3   7  24      109.20      280.30    118.58 o 
   4   7  24     1075.22     1134.16    167.02 o 
   5   7  24      728.05      851.31    189.36 o 
   6   7  24     1863.25     1897.34    317.11 o 
   7   7  24       34.47      254.44    237.20 o 
   8   7  24     1143.77     1485.11    293.98 o 
   9   7  24        1.12      341.22    341.42 o 
   0   8  24     7021.19     8186.33    673.00 o 
   1   8  24      782.88      514.50     82.16 o 
   2   8  24     5807.67     6080.00    422.54 o 
   3   8  24      793.55      620.27    152.84 o 
   4   8  24     5883.50     5623.16    397.61 o 
   5   8  24       19.62      440.46    167.38 o 
   6   8  24     4061.27     3619.46    292.19 o 
   7   8  24      888.30     1056.41    186.92 o 
   8   8  24     1476.34     1019.81    226.02 o 
   1   9  24     1435.16     1244.14    134.50 o 
   2   9  24     1282.61      953.57    135.60 o 
   3   9  24      734.87      677.37    141.85 o 
   4   9  24     1212.69     1331.69    202.23 o 
   5   9  24      595.82      412.67    175.92 o 
   6   9  24     2605.47     2912.96    353.21 o 
   7   9  24       64.42      356.66    178.11 o 
   0  10  24    15390.66    14327.43   1298.01 o 
   1  10  24      240.89      413.77    254.49 o 
   2  10  24    10893.47    10075.18    523.07 o 
   3  10  24      572.60      413.18    195.86 o 
   4  10  24     9057.73    10426.54    761.05 o 
   5  10  24       90.09      317.59    345.94 o 
   1  11  24      785.76      647.97    290.50 o 
   1   1  25      297.70      569.59    186.65 o 
   2   1  25      537.50      757.90    124.14 o 
   3   1  25       60.70      420.52    151.34 o 
   4   1  25     4596.68     4715.06    303.61 o 
   5   1  25      824.10      871.80    123.28 o 
   6   1  25     1190.15     1781.33    208.40 o 
   7   1  25      269.76      322.86    175.92 o 
   8   1  25     1311.12     1968.98    261.11 o 
   9   1  25      332.20      452.50    113.68 o 
  10   1  25      777.17      901.51    152.45 o 
  11   1  25       20.36      598.28    141.72 o 
  12   1  25      389.87      543.91    178.73 o 
   0   2  25    19682.31    20289.71    731.47 o 
   1   2  25      290.65      484.11    105.59 o 
   2   2  25    14357.04    14591.97    561.81 o 
   3   2  25       21.73      358.01     99.16 o 
   4   2  25    13635.49    14021.36    442.52 o 
   5   2  25      974.69      697.84    107.82 o 
   6   2  25     9613.24     9686.06    525.80 o 
   7   2  25     2077.69     1733.16    247.78 o 
   8   2  25     2794.70     2500.45    226.61 o 
   9   2  25     1044.93      845.37    192.83 o 
  10   2  25      120.94      436.56    211.40 o 
  11   2  25      562.00      505.58    228.40 o 
  12   2  25        2.29      540.03    188.27 o 
   1   3  25     2802.20     2548.03    147.74 o 
   2   3  25     1729.25     1753.87    141.46 o 
   3   3  25     3028.70     2671.94    197.52 o 
   4   3  25    10128.49    10022.48    313.68 o 
   5   3  25     5707.84     5615.64    333.08 o 
   6   3  25     7278.24     6645.13    567.81 o 
   7   3  25      893.78      796.52    148.67 o 
   8   3  25    13152.85    14028.32    646.75 o 
   9   3  25      609.01      549.32    156.15 o 
  10   3  25    10496.91    11113.78    800.04 o 
  11   3  25      186.27      -62.15    160.81 o 
  12   3  25     4968.51     5277.11    436.19 o 
   0   4  25    43898.37    46315.21   1063.22 o 
   1   4  25       24.70      244.02     91.93 o 
   2   4  25    42106.89    43561.24    851.16 o 
   3   4  25       25.40      301.67    119.10 o 
   4   4  25    27725.78    26760.87    784.62 o 
   5   4  25      866.56      867.73    143.47 o 
   6   4  25    12427.12    12647.04    553.40 o 
   7   4  25      582.76      480.97    188.91 o 
   8   4  25     3287.94     3283.93    269.19 o 
   9   4  25      798.34      742.90    140.76 o 
  10   4  25       43.73     -129.25    253.94 o 
  11   4  25     1263.76      979.33    199.68 o 
   1   5  25     9982.84     9783.64    344.40 o 
   2   5  25     2937.17     2856.26    194.74 o 
   3   5  25     4625.29     4089.63    245.03 o 
   4   5  25     8964.07     9287.95    384.12 o 
   5   5  25      727.82      622.86    108.37 o 
   6   5  25    13898.60    15407.57    545.12 o 
   7   5  25     2106.52     1423.53    171.98 o 
   8   5  25    19527.40    20277.50    825.45 o 
   9   5  25      787.47      494.20    156.36 o 
  10   5  25    14579.44    15054.04   1078.04 o 
  11   5  25      160.68      244.27    137.33 o 
   0   6  25    41877.79    43133.76   1099.89 o 
   1   6  25      624.43      602.92     86.88 o 
   2   6  25    32456.23    33885.93    711.99 o 
   3   6  25      401.01      412.65    157.48 o 
   4   6  25    19379.39    18978.51    620.90 o 
   5   6  25     4310.96     4408.48    308.56 o 
   6   6  25     8880.44     9603.72    474.41 o 
   7   6  25     2297.94     2106.72    256.05 o 
   8   6  25     1956.97     1760.09    271.79 o 
   9   6  25     1450.61     1155.82    174.60 o 
  10   6  25      104.52      278.97    206.44 o 
   1   7  25     4112.58     3461.47    208.74 o 
   2   7  25     4118.35     3941.11    215.05 o 
   3   7  25     5041.48     5250.65    318.41 o 
   4   7  25    11708.14    11459.54    483.79 o 
   5   7  25     1055.66     1312.45    200.24 o 
   6   7  25    12494.42    12757.46    570.35 o 
   7   7  25      776.90      728.48    255.61 o 
   8   7  25    11016.06    11341.72    622.23 o 
   9   7  25      728.27      590.75    221.44 o 
   0   8  25    30417.23    28178.52   1619.51 o 
   1   8  25        5.74      349.90    119.39 o 
   2   8  25    18570.03    18572.77    898.67 o 
   3   8  25      505.77      596.66    119.81 o 
   4   8  25    16157.97    15400.34    711.17 o 
   5   8  25     1058.96      725.37    278.06 o 
   6   8  25     8132.60     7840.90    613.28 o 
   7   8  25      257.48      301.67    234.51 o 
   8   8  25     1614.39     1509.95    275.88 o 
   1   9  25     1309.17      892.39    117.01 o 
   2   9  25      819.43      462.95    118.52 o 
   3   9  25     1040.42      874.00    180.15 o 
   4   9  25     1798.15     1456.10    243.23 o 
   5   9  25     1180.98     1115.34    253.45 o 
   6   9  25     2283.60     1811.00    359.98 o 
   7   9  25      246.14      697.82    380.30 o 
   0  10  25     3436.01     2906.09    427.00 o 
   1  10  25       56.33      434.61    153.39 o 
   2  10  25     2348.57     1925.65    340.34 o 
   3  10  25        5.84      349.19    145.93 o 
   4  10  25     2725.85     2500.32    353.68 o 
   0   0  26    39510.67    38270.09   1129.67 o 
   1   0  26      320.36      484.75    117.07 o 
   2   0  26    13829.88    13789.93    419.15 o 
   3   0  26     4465.56     4535.68    325.82 o 
   4   0  26     8513.22     8199.41    313.28 o 
   5   0  26    13904.13    13041.15    499.68 o 
   6   0  26     8380.16     8676.18    494.09 o 
   7   0  26    18091.29    18618.37    854.76 o 
   8   0  26      661.30      724.21    293.84 o 
   9   0  26    13575.06    14291.07    702.63 o 
  10   0  26        3.34      626.31    353.64 o 
  11   0  26     9461.24    10038.45   1119.60 o 
  12   0  26       98.85      247.08    281.90 o 
   1   1  26    54102.31    55651.56   1227.24 o 
   2   1  26     9258.92     9271.36    355.96 o 
   3   1  26    54151.77    52743.53   1052.11 o 
   4   1  26     2548.78     2057.71    153.02 o 
   5   1  26    18189.56    17972.88    487.49 o 
   6   1  26     9650.08     9426.96    350.75 o 
   7   1  26     5635.15     5365.51    343.48 o 
   8   1  26    10615.22    10195.72    444.67 o 
   9   1  26     2879.15     2229.37    278.95 o 
  10   1  26     7171.53     6350.19    433.64 o 
  11   1  26       75.54      395.88    380.83 o 
  12   1  26     3309.69     2758.21    324.46 o 
   0   2  26    19470.51    19419.56    827.26 o 
   1   2  26     1175.45      941.87     94.02 o 
   2   2  26    15104.42    14245.65    373.86 o 
   3   2  26     8632.01     8260.00    209.07 o 
   4   2  26    11586.66    10817.55    354.13 o 
   5   2  26    12795.95    12548.63    441.29 o 
   6   2  26     5072.97     4904.04    339.62 o 
   7   2  26    15857.84    15649.10    511.51 o 
   8   2  26      439.96      827.16    161.61 o 
   9   2  26     9104.14     9227.92    599.02 o 
  10   2  26      135.14      590.87    143.20 o 
  11   2  26     8753.08     8530.52    520.07 o 
  12   2  26       65.16      187.34    227.70 o 
   1   3  26    17982.04    17980.56    441.96 o 
   2   3  26      426.72      383.01     89.70 o 
   3   3  26    17367.96    17441.17    674.82 o 
   4   3  26     1604.02     1783.27    197.94 o 
   5   3  26     7451.06     6156.98    447.43 o 
   6   3  26     3707.37     3877.27    301.99 o 
   7   3  26     8959.94     8323.78    408.12 o 
   8   3  26     1198.20      879.68    256.23 o 
   9   3  26     2085.25     1718.51    263.08 o 
  10   3  26     2136.59     2703.26    297.98 o 
  11   3  26       98.50      365.75    143.26 o 
   0   4  26     2136.67     2223.09    368.81 o 
   1   4  26      119.45      378.36     72.98 o 
   2   4  26     4797.25     4878.24    341.50 o 
   3   4  26     1240.83      887.46    119.71 o 
   4   4  26     2909.54     2861.94    293.16 o 
   5   4  26      607.50      484.27    114.33 o 
   6   4  26      761.01      880.87    268.82 o 
   7   4  26     7753.84     7764.37    490.46 o 
   8   4  26     1224.87     1173.40    204.29 o 
   9   4  26     3593.05     3467.59    328.88 o 
  10   4  26       36.73      348.74    191.09 o 
  11   4  26     1747.28     1437.29    276.35 o 
   1   5  26     2765.01     2863.86    236.60 o 
   2   5  26      633.31      368.95     77.26 o 
   3   5  26     1865.69     1796.42    207.46 o 
   4   5  26      905.55     1010.04    170.19 o 
   5   5  26      830.46      596.36    119.72 o 
   6   5  26     1074.04      825.77    174.20 o 
   7   5  26     1415.66     1069.83    192.32 o 
   8   5  26      968.73     1145.94    199.22 o 
   9   5  26       44.06      305.64    216.38 o 
  10   5  26      845.35      918.59    225.68 o 
   0   6  26      234.06      347.83    321.57 o 
   1   6  26      324.48      286.53     65.11 o 
   2   6  26        7.73      351.87    165.48 o 
   3   6  26        7.01      271.61     95.20 o 
   4   6  26       23.14      406.72    149.36 o 
   5   6  26      179.59      376.91    147.63 o 
   6   6  26      144.15      143.31    178.98 o 
   7   6  26       27.75      336.40    192.92 o 
   8   6  26       58.30      136.47    155.72 o 
   9   6  26       12.95      106.04    195.83 o 
  10   6  26        5.07      433.23    147.76 o 
   1   7  26     2468.19     2558.44    220.52 o 
   2   7  26      204.61      260.75     80.28 o 
   3   7  26      670.03      657.68    117.42 o 
   4   7  26     1281.35      689.58    204.50 o 
   5   7  26      375.61      516.35    168.13 o 
   6   7  26      527.78      395.45    157.71 o 
   7   7  26      835.78      665.62    277.19 o 
   8   7  26      758.75      948.85    193.99 o 
   9   7  26      189.07      295.68    213.86 o 
   0   8  26     2670.75     2734.66    465.61 o 
   1   8  26       13.23      362.48    480.98 o 
   2   8  26     2492.75     2299.55    314.66 o 
   3   8  26      234.17      537.60    105.39 o 
   4   8  26     1300.79     1453.71    258.73 o 
   5   8  26     1124.78     1073.53    192.12 o 
   6   8  26     1334.20     1229.84    235.63 o 
   7   8  26     2939.86     2222.45    484.23 o 
   8   8  26      356.81      517.78    220.64 o 
   1   9  26     8634.43     7782.88    489.22 o 
   2   9  26      405.95      631.27    181.11 o 
   3   9  26     5688.18     5898.18    456.14 o 
   4   9  26     1627.47     1438.97    297.33 o 
   5   9  26     4288.22     4632.58    663.78 o 
   6   9  26      413.16      747.00    246.39 o 
   0  10  26     2030.22     1516.54    553.80 o 
   1  10  26       57.98      372.77    179.58 o 
   2  10  26     3090.58     3826.95    475.46 o 
   3  10  26      999.03      919.17    221.09 o 
   4  10  26     2400.76     1886.06    269.33 o 
   1   1  27     3209.39     4661.86    342.55 o 
   2   1  27       20.88      284.83     88.65 o 
   3   1  27     7681.20     8224.96    456.66 o 
   4   1  27       18.14      265.04     88.81 o 
   5   1  27     2705.07     2874.65    282.88 o 
   6   1  27      163.99      501.52    288.61 o 
   7   1  27     1557.52     1390.54    257.15 o 
   8   1  27      151.50      262.99    199.55 o 
   9   1  27      430.77      457.31    203.20 o 
  10   1  27        7.18      198.25    249.28 o 
  11   1  27       26.85       42.30    313.83 o 
  12   1  27        0.35      405.35    175.11 o 
   0   2  27      220.07      422.79    138.80 o 
   1   2  27       54.21      136.72     69.34 o 
   2   2  27      772.97      585.58    103.25 o 
   3   2  27     3511.59     3337.86    193.50 o 
   4   2  27      471.83      485.86    126.79 o 
   5   2  27     4565.96     4738.31    299.38 o 
   6   2  27       64.48      176.99    163.39 o 
   7   2  27     4731.45     4678.19    398.51 o 
   8   2  27      553.21      643.26    156.57 o 
   9   2  27     7512.13     8164.94    652.66 o 
  10   2  27      265.71      422.38    205.59 o 
  11   2  27     2878.85     2592.84    400.53 o 
   1   3  27    27571.99    26988.28    646.47 o 
   2   3  27      602.23      929.36    107.16 o 
   3   3  27    39408.98    38966.80   1292.13 o 
   4   3  27        3.97      469.46    120.29 o 
   5   3  27    14885.76    13546.63    581.83 o 
   6   3  27        6.75      161.16    152.25 o 
   7   3  27     6018.87     5549.97    425.44 o 
   8   3  27        5.87      312.42    124.11 o 
   9   3  27     2118.42     1921.87    365.38 o 
  10   3  27       44.11      328.19    263.30 o 
  11   3  27       28.83      291.87    263.79 o 
   0   4  27      233.37      351.56    124.98 o 
   1   4  27      493.07      585.85     77.30 o 
   2   4  27       27.50      367.89    155.87 o 
   3   4  27     4278.91     4032.21    293.21 o 
   4   4  27       20.66        7.28    152.83 o 
   5   4  27    10298.66    11191.21    492.54 o 
   6   4  27        5.13      351.47    150.11 o 
   7   4  27    13757.26    13132.72    591.86 o 
   8   4  27      124.16      177.16    167.43 o 
   9   4  27    14986.36    15699.84    693.98 o 
  10   4  27      151.20      440.75    205.08 o 
  11   4  27     8179.26     8986.24    586.18 o 
   1   5  27    43394.70    46178.51    873.56 o 
   2   5  27      303.93      254.73     85.59 o 
   3   5  27    19000.02    19826.66    573.52 o 
   4   5  27        0.07      246.12    294.54 o 
   5   5  27    13331.64    13070.77    596.00 o 
   6   5  27       40.93       47.37    126.73 o 
   7   5  27     8395.21     8513.88    435.10 o 
   8   5  27       18.98       67.67    141.48 o 
   9   5  27     1311.77     1021.82    184.50 o 
  10   5  27       14.33      397.29    128.79 o 
   0   6  27     1265.60      974.60    173.22 o 
   1   6  27     3004.82     2906.40    199.46 o 
   2   6  27      743.92      663.08     88.86 o 
   3   6  27     6486.19     6460.37    511.06 o 
   4   6  27      193.73      259.00    124.80 o 
   5   6  27    14486.15    15903.17    697.49 o 
   6   6  27      136.33      576.10    124.98 o 
   7   6  27    19977.20    21424.31    853.77 o 
   8   6  27      598.12      456.42    160.88 o 
   9   6  27    14056.37    14554.38    846.55 o 
   1   7  27    41229.93    42310.05   1509.77 o 
   2   7  27       36.40      190.79     86.34 o 
   4   7  27       15.07      591.88    181.19 o 
   5   7  27    17006.01    17835.73    783.19 o 
   6   7  27      503.96       94.40    333.00 o 
   7   7  27     3427.24     3349.53    379.10 o 
   8   7  27        0.24      276.34    173.94 o 
   0   8  27       29.51        0.26    100.56 o 
   1   8  27      960.18      643.60    146.15 o 
   2   8  27       14.01      384.93    156.39 o 
   3   8  27     2829.93     2841.84    302.26 o 
   4   8  27      163.87      318.30    177.33 o 
   5   8  27     4409.15     3637.81    317.09 o 
   6   8  27       39.48      289.27    251.02 o 
   7   8  27     6059.46     6246.21    569.02 o 
   1   9  27     9856.54     9375.27    775.53 o 
   2   9  27       27.03      179.29    315.25 o 
   3   9  27     7243.62     7785.73    597.23 o 
   4   9  27      286.44      431.50    167.77 o 
   5   9  27     6508.63     6350.80    506.96 o 
   6   9  27       32.98     -101.21    206.65 o 
   0  10  27        7.92       74.46    235.88 o 
   1  10  27       23.54      139.51    181.16 o 
   2  10  27        4.25     -199.52    212.16 o 
   3  10  27      602.05      278.07    130.19 o 
   0   0  28    54970.03    58857.97   2459.73 o 
   1   0  28      954.48      694.26    179.59 o 
   2   0  28    20513.77    20762.95    600.86 o 
   3   0  28    20816.32    20607.89    675.11 o 
   4   0  28     6379.74     5820.68    397.52 o 
   5   0  28    12423.59    11838.81    424.47 o 
   6   0  28     9681.99     9821.12    944.19 o 
   7   0  28    17630.72    17269.70    820.33 o 
   8   0  28     2876.14     2300.64    328.92 o 
   9   0  28    16013.26    16335.96    942.84 o 
  10   0  28     1175.36      861.02    251.55 o 
  11   0  28     7616.16     8037.16    820.00 o 
   1   1  28    36662.27    36679.32    972.04 o 
   2   1  28     1064.24     1100.83     99.78 o 
   3   1  28    24391.68    23614.81    596.32 o 
   4   1  28     5458.49     5172.03    299.54 o 
   5   1  28    11227.50    10840.75    327.06 o 
   6   1  28     8121.40     7811.78    449.24 o 
   7   1  28     5623.17     5425.54    329.59 o 
   8   1  28     5964.58     6507.72    408.96 o 
   9   1  28       32.05      394.89    172.06 o 
  10   1  28     4868.76     4903.72    443.73 o 
  11   1  28        0.55      293.32    314.62 o 
   0   2  28    17326.69    18151.41    639.69 o 
   1   2  28      666.52      962.09    101.45 o 
   2   2  28    20185.46    19497.90    494.03 o 
   3   2  28     3817.67     3534.66    200.36 o 
   4   2  28    15563.39    15002.12    496.37 o 
   5   2  28     4941.91     4706.00    288.81 o 
   6   2  28    10095.64     9700.02    522.69 o 
   7   2  28     9118.06     9701.54    472.15 o 
   8   2  28     1055.21     1199.45    242.04 o 
   9   2  28     8809.66     9108.39    583.54 o 
  10   2  28      882.42      781.58    245.84 o 
  11   2  28     4375.82     3949.73    481.89 o 
   1   3  28    18677.87    18612.79    544.53 o 
   2   3  28       49.56      341.62    121.47 o 
   3   3  28    14968.41    14755.67    617.35 o 
   4   3  28     4984.73     4651.34    283.29 o 
   5   3  28     7380.69     6667.12    640.93 o 
   6   3  28     4988.92     4354.15    299.32 o 
   7   3  28     5309.00     5079.18    418.54 o 
   8   3  28     6524.19     5897.37    519.43 o 
   9   3  28      598.37      591.06    181.09 o 
  10   3  28     3881.08     3936.97    449.95 o 
  11   3  28       23.63      322.73    182.63 o 
   0   4  28     4189.85     3322.99    276.27 o 
   1   4  28      825.04      778.99     91.47 o 
   2   4  28     6598.61     6043.11    290.79 o 
   3   4  28      269.56      539.62    148.48 o 
   4   4  28      672.97      570.24    142.98 o 
   5   4  28     3400.34     3267.47    275.99 o 
   6   4  28     2082.69     1773.68    263.62 o 
   7   4  28     3070.70     3048.34    309.84 o 
   8   4  28     1123.64      836.65    172.84 o 
   9   4  28     3208.37     2853.30    479.47 o 
  10   4  28      217.92      428.42    238.36 o 
   1   5  28      630.88      844.24    205.26 o 
   2   5  28      375.80      187.54     97.55 o 
   3   5  28      801.01      864.87    141.41 o 
   4   5  28       90.80      372.12    148.38 o 
   5   5  28      739.74      991.74    240.09 o 
   6   5  28       41.80      320.05    167.52 o 
   7   5  28       69.66      348.65    309.21 o 
   8   5  28      338.30      312.38    146.92 o 
   9   5  28       83.79      363.56    190.26 o 
  10   5  28      266.09      738.40    157.81 o 
   0   6  28      226.30      685.51    176.71 o 
   1   6  28       34.36      259.21    151.33 o 
   2   6  28      194.63      471.72    115.77 o 
   3   6  28      136.67      201.73    170.24 o 
   4   6  28        3.35      271.84    132.29 o 
   5   6  28       82.16      362.85    143.03 o 
   6   6  28        5.44      206.91    140.93 o 
   7   6  28       39.44      800.79    207.13 o 
   8   6  28        8.45      368.59    209.96 o 
   9   6  28       51.93      586.68    202.78 o 
   1   7  28     1014.43     1657.60    249.22 o 
   2   7  28       13.82      231.26    120.13 o 
   3   7  28     1462.35     1531.66    280.44 o 
   4   7  28        7.23      173.75    163.95 o 
   5   7  28      371.16      855.99    184.36 o 
   6   7  28      360.84      593.39    151.20 o 
   7   7  28      346.54      455.46    154.59 o 
   8   7  28      519.74      833.44    183.90 o 
   0   8  28     4322.69     3726.88    766.13 o 
   1   8  28       46.25      402.86    121.56 o 
   2   8  28     2501.51     2037.44    230.33 o 
   3   8  28      355.84      377.29    199.57 o 
   4   8  28      869.32      591.51    166.13 o 
   5   8  28     2021.33     2210.51    264.97 o 
   6   8  28      671.59      512.13    189.94 o 
   7   8  28     1645.47     1441.89    290.44 o 
   1   9  28     6204.21     5843.06    589.50 o 
   2   9  28       39.88      294.94    133.62 o 
   3   9  28     3749.34     3576.48    369.52 o 
   4   9  28      627.60     1162.40    198.33 o 
   5   9  28     2771.92     1902.15    271.04 o 
   0  10  28     4944.28     3153.43    523.73 o 
   1  10  28      278.67      356.89    121.25 o 
   2  10  28     4275.27     4500.81    414.41 o 
   1   1  29     1436.73     1672.20    273.18 o 
   2   1  29      676.31      937.94    120.94 o 
   3   1  29        3.33      450.11    107.28 o 
   4   1  29      525.31      944.54    145.44 o 
   5   1  29      232.96      388.84    180.97 o 
   6   1  29     1426.30     1649.31    261.13 o 
   7   1  29      247.64      430.82    180.33 o 
   8   1  29     1876.02     2554.32    284.66 o 
   9   1  29      402.25      686.19    164.60 o 
  10   1  29     1158.13     1475.06    263.70 o 
  11   1  29       38.84      516.53    216.37 o 
   0   2  29    26691.58    26619.98   1252.48 o 
   1   2  29     1090.07     1007.19    104.30 o 
   2   2  29    19230.86    21020.01    732.96 o 
   3   2  29      903.22      839.47    134.00 o 
   4   2  29    13928.42    12758.05    596.46 o 
   5   2  29      560.18      553.72    114.66 o 
   6   2  29     6197.39     6024.53    430.46 o 
   7   2  29      792.37      699.84    201.21 o 
   8   2  29     1514.49      921.72    160.36 o 
   9   2  29      618.83      792.38    183.51 o 
  10   2  29      297.70      236.83    155.64 o 
  11   2  29      191.86      713.50    205.98 o 
   1   3  29     1171.48     1199.26    166.28 o 
   2   3  29      747.06      488.97     88.20 o 
   3   3  29       30.24      403.60    114.48 o 
   4   3  29     2550.05     2118.92    217.31 o 
   5   3  29     2189.78     1698.14    345.67 o 
   6   3  29     8350.00     8643.97    496.83 o 
   7   3  29      419.46      623.36    222.11 o 
   8   3  29     7587.65     7826.47    603.92 o 
   9   3  29       43.97      421.13    136.84 o 
  10   3  29     7264.57     8262.38    574.79 o 
   0   4  29    29937.92    29645.99    855.30 o 
   1   4  29       63.54      101.44     91.14 o 
   2   4  29    16365.05    16649.21    487.27 o 
   3   4  29      404.37      494.63    115.22 o 
   4   4  29    14251.69    14729.31    541.59 o 
   5   4  29      613.05      535.26    149.19 o 
   6   4  29    10273.37    11471.54    555.87 o 
   7   4  29     1517.52     1418.92    190.15 o 
   8   4  29     3557.47     2711.03    279.76 o 
   9   4  29      706.11      834.72    224.39 o 
  10   4  29      618.68      722.64    226.16 o 
   1   5  29     1690.45     1524.49    161.19 o 
   2   5  29     2825.51     2377.87    159.38 o 
   3   5  29     1194.38     1207.00    141.20 o 
   4   5  29     7453.25     7600.12    421.91 o 
   5   5  29      797.24      597.69    173.75 o 
   6   5  29    14522.61    14357.97    631.53 o 
   7   5  29      384.58      367.47    146.59 o 
   8   5  29    13616.80    14272.94    752.84 o 
   9   5  29      179.01      433.73    178.07 o 
   0   6  29    45130.50    44044.82   2593.85 o 
   1   6  29        2.27      159.21    107.17 o 
   2   6  29    28725.20    28687.14    833.12 o 
   3   6  29      695.62      568.52    127.44 o 
   4   6  29    17724.32    17953.53    664.07 o 
   5   6  29     1164.90      740.85    168.84 o 
   6   6  29     8970.95     9546.06    474.01 o 
   7   6  29      397.22      549.43    184.10 o 
   8   6  29     2927.68     1728.21    270.40 o 
   9   6  29     1005.60      885.97    186.37 o 
   1   7  29     1539.80     1297.12    219.53 o 
   2   7  29     2477.86     2010.46    208.09 o 
   3   7  29     1467.52     1059.27    198.30 o 
   4   7  29     8128.56     7755.27    532.21 o 
   5   7  29       97.95      200.46    153.70 o 
   6   7  29    10679.57    10308.70    616.14 o 
   7   7  29        3.39      225.06    171.26 o 
   8   7  29     9473.81     9946.85    746.50 o 
   0   8  29    20847.88    17667.89  15193.65 o 
   1   8  29       64.27       15.80    135.49 o 
   2   8  29    16674.05    16906.59    735.47 o 
   3   8  29      968.51     1015.92    173.29 o 
   4   8  29     9433.36     9758.05    588.49 o 
   5   8  29      323.58      394.96    190.37 o 
   6   8  29     4888.15     4389.81    511.24 o 
   1   9  29      296.48      315.90    133.70 o 
   2   9  29      321.26      399.26    198.92 o 
   3   9  29      297.46      368.37    233.08 o 
   4   9  29     1030.02      962.00    224.85 o 
   0   0  30    35420.92    38649.57   2167.65 o 
   1   0  30      277.51      377.74    145.43 o 
   2   0  30    40555.17    41953.25   1606.80 o 
   3   0  30       74.86     -119.73    119.73 o 
   4   0  30    20850.04    18892.29    593.46 o 
   5   0  30     1425.73      839.67    186.06 o 
   6   0  30    11214.27    10942.95    619.15 o 
   7   0  30     4292.01     4695.52    612.00 o 
   8   0  30     2892.59     2489.14    393.98 o 
   9   0  30      786.30     1045.33    304.75 o 
  10   0  30      125.04      803.38    577.80 o 
  11   0  30      517.53      537.08    271.17 o 
   1   1  30     7741.59     7768.13    498.14 o 
   2   1  30     9000.15     8671.12    543.12 o 
   3   1  30     9302.29     9123.81    425.19 o 
   4   1  30    12352.68    11912.66    328.61 o 
   5   1  30     2494.69     2074.94    284.13 o 
   6   1  30    18307.90    18625.34    684.53 o 
   7   1  30     1980.14     1473.32    218.63 o 
   8   1  30    17436.59    18852.54    828.27 o 
   9   1  30     1552.92      946.62    187.43 o 
  10   1  30     9238.86     9995.37    663.97 o 
  11   1  30      218.90      435.75    200.07 o 
   0   2  30    39134.29    41656.81   2228.15 o 
   1   2  30       99.43      440.85    116.26 o 
   2   2  30    34475.53    34577.04    859.72 o 
   3   2  30     1839.15     1447.72    137.70 o 
   4   2  30    18105.01    19089.13    756.44 o 
   5   2  30     1269.50     1184.12    153.72 o 
   6   2  30     7484.34     8182.55    593.55 o 
   7   2  30     2558.69     2208.07    245.27 o 
   8   2  30     3754.32     3521.16    368.13 o 
   9   2  30     2729.52     2192.52    239.11 o 
  10   2  30      470.04      114.33    235.30 o 
   1   3  30     4652.33     4302.09    244.01 o 
   2   3  30      481.41      420.27     89.14 o 
   3   3  30     1162.36      980.68    145.81 o 
   4   3  30      362.61      471.38    101.73 o 
   5   3  30     2432.94     2045.74    231.35 o 
   6   3  30     5744.19     5755.46    472.45 o 
   7   3  30      960.49      811.82    187.52 o 
   8   3  30     7031.88     8157.15    552.44 o 
   9   3  30      653.45      628.62    153.42 o 
  10   3  30     6128.11     5491.59    487.47 o 
   0   4  30    12671.12    12772.58    881.47 o 
   1   4  30        1.37      173.34     89.20 o 
   2   4  30     6874.90     6221.39    365.84 o 
   3   4  30       59.91      120.29    117.44 o 
   4   4  30     5791.86     5560.68    356.72 o 
   5   4  30      171.09      240.36    177.38 o 
   6   4  30     3367.25     3223.55    633.84 o 
   7   4  30      453.77      558.81    156.33 o 
   8   4  30     1188.55      983.42    175.74 o 
   9   4  30      432.65      598.17    259.99 o 
  10   4  30       49.93      316.09    157.35 o 
   1   5  30      798.32      441.66    105.32 o 
   2   5  30      543.83      403.37    115.17 o 
   3   5  30      452.61      485.54    173.52 o 
   4   5  30      331.94      575.01    217.47 o 
   5   5  30      763.80      742.05    193.00 o 
   6   5  30     1988.73     1841.70    290.35 o 
   7   5  30        4.37      276.24    197.80 o 
   8   5  30      861.56      928.60    208.49 o 
   9   5  30      147.06      628.86    224.61 o 
   0   6  30      764.57     1096.40    474.52 o 
   1   6  30        9.03      361.06    134.28 o 
   2   6  30      182.89      435.89    179.00 o 
   3   6  30        0.05      196.80    179.01 o 
   4   6  30       11.56      416.59    365.24 o 
   5   6  30        7.09      582.18    148.04 o 
   6   6  30       69.29      330.18    161.30 o 
   7   6  30       15.90      105.33    223.46 o 
   8   6  30       70.37     1041.13    251.04 o 
   1   7  30      523.96      599.29    196.27 o 
   2   7  30       44.28      140.85    150.70 o 
   3   7  30      317.26      617.99    174.73 o 
   4   7  30      308.11      469.29    205.29 o 
   5   7  30      100.11      581.37    163.04 o 
   6   7  30      850.04      770.76    177.15 o 
   7   7  30      154.85      562.72    173.55 o 
   0   8  30     5622.96     4941.12   1336.69 o 
   1   8  30       10.62      480.06    239.98 o 
   2   8  30     2668.20     3548.40    378.55 o 
   3   8  30        2.91      528.97    143.70 o 
   4   8  30     2468.53     1665.89    334.27 o 
   5   8  30      228.49      565.57    149.97 o 
   6   8  30      988.00     1183.06    263.51 o 
   1   9  30     1152.00      786.68    175.54 o 
   2   9  30      449.34      672.29    175.53 o 
   3   9  30     1179.44     1202.41    271.31 o 
   1   1  31    15630.92    17481.45    611.91 o 
   2   1  31      378.17      543.49    117.42 o 
   3   1  31     3426.48     2986.11    248.61 o 
   4   1  31       90.87      207.21     69.03 o 
   5   1  31     1769.34     1653.47    247.18 o 
   6   1  31      251.58      395.81    141.33 o 
   7   1  31      887.73      689.49    152.21 o 
   8   1  31     1750.61     1278.12    298.05 o 
   9   1  31       11.24      673.64    211.94 o 
  10   1  31      798.45     1193.97    409.87 o 
   0   2  31     2104.17     2610.14    369.53 o 
   1   2  31      483.01      572.29    121.98 o 
   2   2  31     2302.74     2215.31    274.52 o 
   3   2  31      860.30      454.63    110.38 o 
   4   2  31     1919.47     1747.62    208.79 o 
   5   2  31     1891.25     1699.21    201.41 o 
   6   2  31     1480.26     1607.64    176.56 o 
   7   2  31     4807.03     4826.18    444.34 o 
   8   2  31       33.77       39.31    151.42 o 
   9   2  31     1686.09     1423.04    254.20 o 
  10   2  31       30.11      265.04    198.62 o 
   1   3  31    14073.75    13745.70    459.82 o 
   2   3  31      257.99      374.69    100.94 o 
   3   3  31     8275.42     8099.21    508.10 o 
   4   3  31      478.88      645.46    167.62 o 
   5   3  31     8978.99     8768.65    636.69 o 
   6   3  31     1260.87     1145.04    219.85 o 
   7   3  31     4484.10     4411.85    421.34 o 
   8   3  31     3038.91     2208.57    456.01 o 
   9   3  31     1302.98      979.98    212.58 o 
  10   3  31     1110.60     1137.18    304.26 o 
   0   4  31     7286.66     7273.55    465.53 o 
   1   4  31      535.51      307.22    126.30 o 
   2   4  31     6077.36     5438.73    324.84 o 
   3   4  31     1999.14     1739.96    174.53 o 
   4   4  31     2475.59     2019.83    321.90 o 
   5   4  31     4217.05     4002.74    356.39 o 
   6   4  31     2031.83     1927.34    315.06 o 
   7   4  31     8824.15     9059.67    519.44 o 
   8   4  31      422.18      584.17    191.77 o 
   9   4  31     7839.81     8471.91    704.53 o 
   1   5  31    20101.60    20369.14    668.59 o 
   2   5  31     1516.80     1250.46    137.45 o 
   3   5  31    14000.59    13933.37    613.44 o 
   4   5  31     2553.65     2357.71    272.77 o 
   5   5  31     8999.08     9609.28    512.04 o 
   6   5  31     2348.81     2252.11    250.36 o 
   7   5  31     4612.29     4203.20    420.35 o 
   8   5  31     3713.53     2770.51    313.51 o 
   9   5  31     1637.78     1106.48    197.70 o 
   0   6  31     7657.18     8034.98    481.65 o 
   1   6  31      368.77      324.64    156.91 o 
   2   6  31     6784.63     6762.66    466.71 o 
   3   6  31     3241.70     3648.39    331.44 o 
   4   6  31     4003.23     4306.06    378.41 o 
   5   6  31     7525.31     8262.93    620.73 o 
   6   6  31     1573.74     1216.11    257.63 o 
   7   6  31     7959.32     7943.77    499.47 o 
   8   6  31      246.41      542.52    249.29 o 
   1   7  31    22967.09    23065.19    986.51 o 
   2   7  31      363.87      403.43    183.30 o 
   3   7  31    15386.79    15594.07    673.62 o 
   4   7  31     2903.53     2510.57    263.47 o 
   5   7  31     5204.77     5240.86    445.36 o 
   6   7  31     3309.38     2510.27    311.57 o 
   7   7  31     2849.62     2350.87    379.45 o 
   0   8  31     4182.43     3262.22    760.69 o 
   1   8  31       95.74      165.23    180.68 o 
   2   8  31     2455.96     2285.76    268.14 o 
   3   8  31     1219.33     1384.76    216.75 o 
   4   8  31     1687.86      851.15    168.19 o 
   5   8  31     4118.91     3983.15    402.12 o 
   1   9  31     4979.48     4836.56    529.40 o 
   2   9  31      329.87      635.78    217.44 o 
   0   0  32     1954.60     1938.48    286.83 o 
   1   0  32     5559.70     5096.95    360.53 o 
   2   0  32     4551.89     3868.78    360.23 o 
   3   0  32    11847.73    12432.18    634.38 o 
   4   0  32       37.18      271.71    156.82 o 
   5   0  32    13938.59    15106.10   1032.73 o 
   6   0  32     1252.91      733.77    174.65 o 
   7   0  32    17972.98    18258.60   1008.90 o 
   8   0  32      879.74      194.67    405.18 o 
   9   0  32    16714.27    16925.24   1340.07 o 
  10   0  32      116.26     -157.22    335.08 o 
   1   1  32    48643.74    51174.98   1720.84 o 
   2   1  32      858.84      716.18    114.28 o 
   3   1  32    20940.94    21405.15    594.37 o 
   4   1  32      385.32      521.81     96.35 o 
   5   1  32    16917.64    15599.03    635.37 o 
   6   1  32        9.49      234.90    171.68 o 
   7   1  32     6729.52     6461.64    503.59 o 
   8   1  32      219.63      580.44    153.28 o 
   9   1  32     1118.96     1263.51    224.13 o 
  10   1  32      105.58      658.13    220.59 o 
   0   2  32       48.62       86.79    153.89 o 
   1   2  32       81.79      122.76    120.46 o 
   2   2  32      149.33      131.32     91.09 o 
   3   2  32     1641.92     1524.93    134.95 o 
   4   2  32       34.67      304.53    122.13 o 
   5   2  32    10342.12    10452.88    510.47 o 
   6   2  32      408.57      650.34    137.08 o 
   7   2  32    11772.88    12103.76    668.56 o 
   8   2  32      268.13      420.03    205.43 o 
   9   2  32     9500.63     9523.13    707.44 o 
  10   2  32      211.44      590.56    184.57 o 
   1   3  32    22091.36    22177.83    805.10 o 
   2   3  32        4.69      103.51    118.34 o 
   3   3  32    12775.06    13644.30    571.78 o 
   4   3  32      112.14      268.07    162.94 o 
   5   3  32    11377.28    11887.22    876.05 o 
   6   3  32       46.57      225.19    138.72 o 
   7   3  32     3835.21     3219.55    463.11 o 
   8   3  32      141.13      340.97    210.61 o 
   9   3  32      627.68      375.34    177.52 o 
   0   4  32      682.99      652.37    156.36 o 
   1   4  32       34.68      227.71    139.51 o 
   2   4  32       93.86      288.08    162.54 o 
   3   4  32     1331.60     1353.29    196.46 o 
   4   4  32      536.71      384.92    142.43 o 
   5   4  32     2812.70     3193.00    565.97 o 
   6   4  32      280.31      654.19    199.17 o 
   7   4  32     2408.62     2544.14    351.65 o 
   8   4  32        9.82      350.28    224.01 o 
   9   4  32     3022.33     2729.93    319.07 o 
   1   5  32     1290.75     1779.13    216.77 o 
   2   5  32      302.82      241.23     85.68 o 
   3   5  32     1430.04     1709.63    339.02 o 
   4   5  32        8.67      295.06    219.61 o 
   5   5  32      849.18      944.57    220.65 o 
   6   5  32        1.90      186.47    336.98 o 
   7   5  32      691.42      709.44    179.30 o 
   8   5  32        2.86       99.40    141.64 o 
   0   6  32      545.68      417.13    166.42 o 
   1   6  32        0.32      211.11    182.10 o 
   2   6  32       61.22      695.41    170.91 o 
   3   6  32        0.50      293.28    130.92 o 
   4   6  32       47.17      378.81    185.51 o 
   5   6  32        0.07       71.49    209.91 o 
   6   6  32       17.67       -1.35    195.10 o 
   7   6  32        4.24      442.30    295.93 o 
   1   7  32     1940.23     1375.72    581.43 o 
   2   7  32       67.30      447.79    152.63 o 
   3   7  32     1203.58      942.39    234.62 o 
   4   7  32        0.30      342.41    192.31 o 
   5   7  32     1428.78      573.76    217.62 o 
   6   7  32        0.07      -87.84    266.72 o 
   0   8  32      838.72     1300.79    473.41 o 
   1   8  32       17.49      313.95    176.21 o 
   2   8  32       55.26      251.93    162.50 o 
   3   8  32      537.36      554.24    185.31 o 
   4   8  32      190.82       84.72    167.46 o 
   1   1  33     1023.43     1011.99    277.96 o 
   2   1  33       18.19      264.16     97.26 o 
   3   1  33      680.09      720.37    122.57 o 
   4   1  33       49.76      554.73    151.71 o 
   5   1  33      471.53      711.24    156.74 o 
   6   1  33      460.98      485.26    123.62 o 
   7   1  33      645.86      631.59    204.99 o 
   8   1  33      549.43      175.58    238.03 o 
   9   1  33       24.58      389.51    395.77 o 
   0   2  33     8828.26     9376.36    558.54 o 
   1   2  33       65.95      385.73    124.98 o 
   2   2  33     9882.57     9348.95    429.54 o 
   3   2  33      677.24      562.43     94.18 o 
   4   2  33     2308.45     2579.24    324.74 o 
   5   2  33     1601.75     1537.69    252.96 o 
   6   2  33     2513.07     1770.06    326.81 o 
   7   2  33     1519.72     1591.34    293.75 o 
   8   2  33      758.27      770.62    195.66 o 
   9   2  33     2600.76     2145.50    326.89 o 
   1   3  33     8283.53     8489.66    359.44 o 
   2   3  33     1115.28      864.95    114.40 o 
   3   3  33     6213.55     7175.06    480.05 o 
   4   3  33     1528.13     1228.92    182.15 o 
   5   3  33     3092.66     3075.48    399.78 o 
   6   3  33     2441.67     2536.81    253.27 o 
   7   3  33     2211.38     2046.08    299.42 o 
   8   3  33     3883.08     3599.50    406.96 o 
   9   3  33      285.29      527.08    312.72 o 
   0   4  33     9622.15     9252.73    569.02 o 
   1   4  33       90.08      257.40    166.16 o 
   2   4  33     7406.25     7215.23    395.08 o 
   3   4  33     1968.01     1507.10    229.12 o 
   4   4  33     3988.79     4348.37    423.97 o 
   5   4  33     3952.29     3839.89    361.88 o 
   6   4  33     4285.73     4454.16    426.13 o 
   7   4  33     5747.76     5723.89    501.33 o 
   8   4  33     3194.64     2551.58    339.13 o 
   1   5  33    15017.90    15437.33    611.55 o 
   2   5  33      739.41      575.78    183.98 o 
   3   5  33     9497.84    10316.85    553.40 o 
   4   5  33     2464.97     2188.00    277.15 o 
   5   5  33     6192.13     6730.22    586.07 o 
   6   5  33     3995.05     3788.32    386.15 o 
   7   5  33     1902.51     1447.23    288.94 o 
   8   5  33     5134.91     4491.15    396.17 o 
   0   6  33    14207.01    14027.20   1093.47 o 
   1   6  33      170.96      517.91    196.20 o 
   2   6  33     9944.42    10895.76    689.70 o 
   3   6  33     2362.54     2298.77    245.55 o 
   4   6  33     7628.85     7583.70    593.58 o 
   5   6  33     3834.09     3381.88    362.54 o 
   6   6  33     1841.37     1027.47    164.88 o 
   7   6  33     5445.49     5210.07    430.13 o 
   1   7  33    11444.72    12535.65    680.48 o 
   2   7  33      250.61      256.50    140.28 o 
   3   7  33     5583.50     5804.73    496.84 o 
   4   7  33      914.50      829.87    180.43 o 
   5   7  33     2949.44     2649.73    305.87 o 
   0   8  33     7386.96     8242.89    852.56 o 
   1   8  33      217.07      522.67    302.15 o 
   2   8  33     5005.79     5097.56    418.89 o 
   3   8  33     1176.55      963.95    177.04 o 
   0   0  34    44888.38    47179.10   3707.05 o 
   1   0  34      623.72     1063.79    176.45 o 
   2   0  34    31022.95    31965.80   1114.78 o 
   3   0  34       61.00       71.78    167.68 o 
   4   0  34    17102.41    17596.79   1021.18 o 
   5   0  34      401.17      344.25    349.35 o 
   6   0  34    12429.19    12499.74    747.56 o 
   7   0  34      461.11      690.10    249.74 o 
   8   0  34     3180.49     2165.19    385.87 o 
   9   0  34      786.67      819.23    360.72 o 
   1   1  34     1404.04     1340.69    135.54 o 
   2   1  34     2643.00     2207.05    185.88 o 
   3   1  34     1697.31     1391.56    206.05 o 
   4   1  34     4096.67     4281.51    363.64 o 
   5   1  34        5.24      152.44    128.69 o 
   6   1  34    12911.71    12912.80    676.62 o 
   7   1  34        1.75      211.41    171.01 o 
   8   1  34    15001.96    13738.96   1105.46 o 
   9   1  34       86.75      510.22    235.22 o 
   0   2  34    28775.26    29737.23   1472.97 o 
   1   2  34      106.43      340.91    115.62 o 
   2   2  34    22828.11    22970.00    884.61 o 
   3   2  34      220.43      140.65    114.73 o 
   4   2  34    11342.72    12829.58    635.18 o 
   5   2  34     1397.97     1082.74    168.73 o 
   6   2  34     6853.19     6229.62    451.55 o 
   7   2  34      408.63      532.39    137.45 o 
   8   2  34     3197.74     2490.46    322.41 o 
   9   2  34      191.05      623.70    316.72 o 
   1   3  34       15.65      368.80    157.69 o 
   2   3  34     2189.68     1946.49    189.61 o 
   3   3  34       17.42      461.85    133.94 o 
   4   3  34     3942.73     4052.99    411.00 o 
   5   3  34       64.92      338.99    224.91 o 
   6   3  34     3882.35     3683.37    396.86 o 
   7   3  34      108.27      589.45    164.45 o 
   8   3  34     7654.30     7460.44    532.66 o 
   0   4  34     4613.26     4511.68    546.18 o 
   1   4  34       31.45      275.29    111.52 o 
   2   4  34     8423.91     8194.15    409.30 o 
   3   4  34       18.87      182.74    119.94 o 
   4   4  34     6278.33     5850.21    634.46 o 
   5   4  34        8.68      187.12    218.45 o 
   6   4  34     2211.36     2428.14    260.57 o 
   7   4  34       65.21      481.08    182.37 o 
   8   4  34     1395.82     1738.04    317.17 o 
   1   5  34      108.14      130.13    181.14 o 
   2   5  34        6.98      185.42    146.55 o 
   3   5  34       67.91      392.05    155.05 o 
   4   5  34      732.26      869.86    186.12 o 
   5   5  34       74.42      569.58    355.83 o 
   6   5  34      244.20      572.22    203.44 o 
   7   5  34        1.95      248.77    262.42 o 
   0   6  34      168.58     1461.32    433.18 o 
   1   6  34       80.08      575.41    519.32 o 
   2   6  34       27.81      442.53    173.51 o 
   3   6  34      141.73      693.87    172.13 o 
   4   6  34       21.30      477.38    224.57 o 
   5   6  34       15.94      411.40    197.85 o 
   6   6  34      140.21      644.32    176.59 o 
   1   7  34      210.44      397.01    226.02 o 
   2   7  34      190.90      284.55    165.42 o 
   3   7  34       85.80      386.86    184.24 o 
   4   7  34      224.47      251.90    182.04 o 
   5   7  34        2.85      436.12    353.66 o 
   0   8  34     2361.97     1500.16    532.32 o 
   1   8  34      124.14      452.75    178.03 o 
   2   8  34     3614.51     4314.25    458.65 o 
   1   1  35     2553.96     1716.52    255.79 o 
   2   1  35      965.32      736.18    103.31 o 
   3   1  35      982.37      880.23    138.84 o 
   4   1  35      346.71      567.64    188.94 o 
   5   1  35      416.06      653.48    144.30 o 
   6   1  35      506.41      782.09    234.83 o 
   7   1  35      220.61      730.62    192.34 o 
   8   1  35      531.47      474.31    417.62 o 
   9   1  35       37.14      361.82    194.95 o 
   0   2  35     5932.83     5843.56    566.51 o 
   1   2  35       47.34      177.49    124.18 o 
   2   2  35     4190.02     4435.63    339.94 o 
   3   2  35      547.35      720.01    147.62 o 
   4   2  35     3845.93     4674.69    474.06 o 
   5   2  35      310.34      729.17    163.58 o 
   6   2  35     1657.70     1754.29    279.51 o 
   7   2  35      390.85      237.80    227.94 o 
   8   2  35      789.17      518.81    184.67 o 
   1   3  35     5031.17     5192.14    403.32 o 
   2   3  35      387.71      567.04    101.62 o 
   3   3  35     1282.12     1278.46    180.24 o 
   4   3  35     2657.77     2109.56    324.02 o 
   5   3  35      820.60      656.02    192.67 o 
   6   3  35     7338.87     7320.92    542.13 o 
   7   3  35     1431.46     1199.99    198.07 o 
   8   3  35     5624.88     5976.45    510.34 o 
   0   4  35    19304.41    21548.95   1580.02 o 
   1   4  35       51.64      399.29    269.35 o 
   2   4  35    12507.79    13844.32    755.73 o 
   3   4  35      241.40      637.38    192.43 o 
   4   4  35     7315.46     8044.01    594.55 o 
   5   4  35     1122.23      724.37    181.19 o 
   6   4  35     4222.98     4983.31    435.04 o 
   7   4  35     1194.32     1154.74    244.24 o 
   1   5  35     2963.10     2588.35    274.65 o 
   2   5  35      932.67      826.51    158.73 o 
   3   5  35     3189.39     2482.08    351.55 o 
   4   5  35     2826.15     3014.28    294.06 o 
   5   5  35     2302.78     1866.58    278.47 o 
   6   5  35     3976.82     3233.61    348.82 o 
   0   6  35    19506.79    18877.00   2501.78 o 
   1   6  35      245.27      512.78    194.29 o 
   2   6  35    15756.68    17045.10    865.79 o 
   3   6  35      219.24      768.34    207.03 o 
   4   6  35     7747.76     8357.12    527.69 o 
   5   6  35     1000.13      745.38    169.41 o 
   1   7  35     3410.81     2648.20    346.83 o 
   2   7  35     1139.82      774.66    219.15 o 
   3   7  35     2193.81     1546.49    275.53 o 
   4   7  35     3766.53     3544.91    366.12 o 
   0   0  36    10156.54    10572.94    771.81 o 
   1   0  36      436.67      657.89    154.69 o 
   2   0  36     7276.14     7506.19    447.30 o 
   3   0  36     2268.08     1997.95    267.24 o 
   4   0  36     2286.34     2293.50    386.11 o 
   5   0  36     5242.64     5036.86    596.36 o 
   6   0  36      783.21     1510.37    337.13 o 
   7   0  36     8011.20     9407.13   1282.02 o 
   8   0  36      723.96      999.38    303.32 o 
   1   1  36    24267.50    24801.29    862.93 o 
   2   1  36       43.56       45.21     82.83 o 
   3   1  36     9276.90     9920.77    555.00 o 
   4   1  36     2637.57     2245.48    253.81 o 
   5   1  36    10151.93    11398.73    580.43 o 
   6   1  36     2517.65     2073.60    267.93 o 
   7   1  36     5797.13     5565.82    516.76 o 
   8   1  36     1841.13     1859.69    240.26 o 
   0   2  36     2802.73     2448.53    341.03 o 
   1   2  36      207.30      341.43     95.92 o 
   2   2  36     2742.37     3196.53    273.03 o 
   3   2  36     2195.58     1595.54    251.93 o 
   4   2  36     2217.27     2458.46    292.83 o 
   5   2  36     5593.29     6139.07    484.57 o 
   6   2  36      251.08      351.05    153.53 o 
   7   2  36     7219.92     7921.68    582.44 o 
   8   2  36       65.37      365.54    193.88 o 
   1   3  36    13565.57    13413.71    912.45 o 
   2   3  36      444.77      516.62    100.56 o 
   3   3  36     9818.75    10203.62    654.76 o 
   4   3  36      687.93      822.30    169.05 o 
   5   3  36     6774.28     6344.95    626.07 o 
   6   3  36     1282.19     1002.83    231.59 o 
   7   3  36     2437.05     1711.06    262.02 o 
   0   4  36     1523.20     1940.21    338.25 o 
   1   4  36       21.43       76.06    203.32 o 
   2   4  36      395.94      727.30    166.35 o 
   3   4  36      630.05      700.55    168.62 o 
   4   4  36      691.68      806.90    183.33 o 
   5   4  36     1335.08     1342.71    237.42 o 
   6   4  36      637.49      605.90    179.87 o 
   7   4  36     1036.59     1154.50    246.97 o 
   1   5  36      876.34      709.34    172.04 o 
   2   5  36       79.44       50.16    146.26 o 
   3   5  36      454.00      702.38    189.37 o 
   4   5  36       43.42     -108.89    283.58 o 
   5   5  36      359.61      544.00    154.85 o 
   6   5  36       78.11      539.70    228.25 o 
   0   6  36       10.23      881.56    296.53 o 
   1   6  36        4.55      308.43    140.74 o 
   2   6  36       39.45      272.57    177.08 o 
   3   6  36        2.37      468.17    197.47 o 
   4   6  36       30.32      258.76    294.72 o 
   5   6  36       26.36      181.46    186.11 o 
   1   7  36      733.24      590.77    411.04 o 
   2   7  36       24.59      502.57    178.40 o 
   1   1  37     1713.04     2611.21    308.55 o 
   2   1  37       52.72      360.69     98.12 o 
   3   1  37     1129.16     1291.33    225.50 o 
   4   1  37       16.62      216.75    151.98 o 
   5   1  37     1176.22     1340.29    224.66 o 
   6   1  37        4.26        0.16    251.88 o 
   7   1  37      316.34      646.19    180.37 o 
   0   2  37     2541.33     1284.39    370.80 o 
   1   2  37      200.88      443.48    143.08 o 
   2   2  37      226.88      352.58    131.09 o 
   3   2  37      473.20      568.38    113.11 o 
   4   2  37      492.66      178.47    230.23 o 
   5   2  37     2905.60     3215.55    569.17 o 
   6   2  37      171.35      457.38    152.09 o 
   7   2  37     3883.93     3152.69    444.99 o 
   1   3  37    13890.16    15951.61    751.48 o 
   2   3  37      241.61      564.85    141.03 o 
   3   3  37     6112.25     7264.48    528.93 o 
   4   3  37       21.89      124.63    173.94 o 
   5   3  37     3670.08     4644.94    451.69 o 
   6   3  37      120.35      305.84    338.95 o 
   7   3  37     1798.58     1426.81    285.09 o 
   0   4  37      592.92      101.14    317.56 o 
   1   4  37      453.12      505.73    128.30 o 
   2   4  37      279.32      590.85    179.41 o 
   3   4  37     1707.50     1965.22    253.37 o 
   4   4  37      317.08      297.93    183.95 o 
   5   4  37     3323.81     2958.13    368.66 o 
   6   4  37      194.65      522.93    173.87 o 
   1   5  37    16875.47    18841.04    928.42 o 
   2   5  37      248.66      484.86    163.85 o 
   3   5  37    13013.56    14941.96    753.62 o 
   4   5  37        2.38      227.02    171.96 o 
   5   5  37     6223.75     6043.17    446.54 o 
   0   6  37      125.19      528.87    267.09 o 
   1   6  37      263.11      785.16    201.12 o 
   2   6  37      416.99      355.04    150.39 o 
   3   6  37     3209.44     3217.86    345.77 o 
   0   0  38     5917.48     5464.23    685.48 o 
   1   0  38      248.22      282.27    149.80 o 
   2   0  38     4890.62     5071.23    570.69 o 
   3   0  38      478.11      780.68    190.88 o 
   4   0  38     7618.32     7566.71    637.50 o 
   5   0  38     4990.76     5317.37    663.51 o 
   6   0  38     3403.00     2955.31    590.78 o 
   7   0  38     4235.06     3628.98    564.15 o 
   1   1  38     8706.60     9323.88    405.89 o 
   2   1  38      517.03      470.21    122.87 o 
   3   1  38     7470.61     8398.89    552.43 o 
   4   1  38     1609.22     1530.31    249.85 o 
   5   1  38     3356.82     3975.63    400.74 o 
   6   1  38     2511.38     2248.79    398.21 o 
   7   1  38      650.90      533.74    158.05 o 
   0   2  38    17765.59    17480.33   1466.15 o 
   1   2  38      480.23      618.30    169.10 o 
   2   2  38    10900.88    10935.13    602.53 o 
   3   2  38      814.00      889.79    167.02 o 
   4   2  38     6460.43     6691.65    490.31 o 
   5   2  38     4089.09     3821.70    342.46 o 
   6   2  38     4049.28     3870.63    454.01 o 
   7   2  38     4642.90     3696.85    407.58 o 
   1   3  38     6059.47     6279.64    458.99 o 
   2   3  38      797.59      766.26    161.70 o 
   3   3  38     3044.24     3399.89    372.51 o 
   4   3  38     1744.16     1520.71    229.34 o 
   5   3  38     1915.36     2047.65    332.24 o 
   6   3  38     2775.61     2060.92    294.45 o 
   0   4  38     3024.03     3106.40    411.22 o 
   1   4  38      349.04      547.89    179.70 o 
   2   4  38     2404.23     2565.54    262.08 o 
   3   4  38      241.55      535.09    171.44 o 
   4   4  38     1478.10     1248.44    231.23 o 
   5   4  38      218.55      321.52    194.89 o 
   1   5  38      321.23      741.80    168.56 o 
   2   5  38       90.97      455.31    209.20 o 
   3   5  38      165.54      298.12    314.72 o 
   4   5  38        6.16      589.32    199.24 o 
   0   6  38        1.60       15.67    207.25 o 
   1   6  38        3.89      188.66    311.36 o 
   2   6  38       88.04      243.44    198.31 o 
   1   1  39     1064.71      972.14    229.78 o 
   2   1  39        3.90       76.98    170.28 o 
   3   1  39      103.09      505.28    143.66 o 
   4   1  39      520.85      917.89    168.63 o 
   5   1  39       73.42      464.55    177.34 o 
   6   1  39      574.70      449.82    339.68 o 
   0   2  39     6825.14     8844.02    981.39 o 
   1   2  39      454.69      582.22    116.75 o 
   2   2  39     4512.96     5467.48    463.67 o 
   3   2  39        1.05      526.83    153.99 o 
   4   2  39     2174.72     1791.01    294.87 o 
   5   2  39      255.77      314.58    214.46 o 
   6   2  39     1437.48     1628.25    294.50 o 
   1   3  39      160.83      507.94    214.61 o 
   2   3  39      542.91      679.15    143.58 o 
   3   3  39      100.83      385.86    149.79 o 
   4   3  39     2887.33     3184.08    313.99 o 
   5   3  39       39.62      196.44    307.44 o 
   0   4  39    13754.63    14883.15   1450.21 o 
   1   4  39       42.59      160.15    166.80 o 
   2   4  39    12439.20    13627.09    697.34 o 
   3   4  39       13.12      398.80    152.74 o 
   4   4  39     6474.28     6653.52    510.10 o 
   1   5  39      125.64      502.74    249.78 o 
   2   5  39      967.86      824.30    179.72 o 
   3   5  39       96.66      284.61    127.28 o 
   0   0  40    14944.40    16366.85   1543.41 o 
   1   0  40       66.46      117.88    252.36 o 
   2   0  40    10375.92    11838.22    835.36 o 
   3   0  40      375.91      295.09    372.57 o 
   4   0  40     7705.23     8678.88    806.17 o 
   5   0  40      915.91      903.47    255.48 o 
   1   1  40     3382.10     3349.43    372.11 o 
   2   1  40      353.76      772.51    134.14 o 
   3   1  40     2638.23     2710.38    348.75 o 
   4   1  40     3792.32     2690.25    415.62 o 
   5   1  40     2800.52     2046.08    266.62 o 
   0   2  40    11556.48    12446.74    896.61 o 
   1   2  40      102.86      309.96    128.51 o 
   2   2  40     7465.81     8173.81    494.02 o 
   3   2  40      374.55      495.92    350.17 o 
   4   2  40     5084.52     5387.71    562.00 o 
   5   2  40      491.90      688.17    187.54 o 
   1   3  40     4845.17     5328.67    421.79 o 
   2   3  40      191.85      514.65    131.70 o 
   3   3  40     2403.08     1934.32    285.84 o 
   4   3  40     1490.69     1297.97    308.99 o 
   0   4  40     4044.36     5729.95    915.65 o 
   1   4  40       37.27      602.00    239.51 o 
   2   4  40     2506.92     2925.77    361.54 o 
   3   4  40      510.26      410.78    266.10 o 
   1   1  41      349.88      589.35    222.10 o 
   2   1  41        7.71      432.31    116.12 o 
   3   1  41     1100.27     1418.75    285.10 o 
   4   1  41      353.27      429.34    148.65 o 
   0   2  41     1063.59     1111.00    366.55 o 
   1   2  41       63.66      631.22    192.07 o 
   2   2  41      858.60      686.69    187.55 o 
   3   2  41     1473.78     1295.53    212.11 o 
   4   2  41      202.44      458.71    208.30 o 
   1   3  41     6097.79     6705.22    624.48 o 
   2   3  41        4.94      222.03    209.68 o 
   3   3  41     6966.74     8341.64    537.62 o 
   0   4  41      765.82     1002.89    285.49 o 
   1   4  41       57.47      577.73    148.41 o 
   0   0  42      161.34      603.59    275.74 o 
   1   0  42       19.64      193.39    330.85 o 
   2   0  42      182.15       86.62    288.68 o 
   3   0  42     1700.87      962.02    276.61 o 
   1   1  42    11051.66    12024.39    683.40 o 
   2   1  42      210.09      256.85    260.23 o 
   3   1  42     9678.49    11589.80    740.63 o 
   0   2  42     2068.63     1786.68    578.32 o 
   1   2  42      209.50      387.85    157.41 o 
   2   2  42      645.49      572.48    186.18 o 
   1   3  42     6743.77     7502.55    972.70 o 
   1   1  43      103.06      436.89    168.08 o 
                                                 
